# Supplementary material for: Tachysphex austriacus Kohl, 1892 and T. pompiliformis (Panzer, 1804) (Hymenoptera, Crabronidae) are a complex of fourteen species in Europe and Turkey
Source: Zookeys. 2016 Apr 5;(577):63–123. doi: 10.3897/zookeys.577.7301 (PMC4829885; doi:10.3897/zookeys.577.7301)
Supplement: XML Treatment for Tachysphex hungaricus [file zookeys.577.7301-treatment2.xml]

<!DOCTYPE tp:taxon-treatment
  PUBLIC "-//TaxonX//DTD Taxonomic Treatment Publishing DTD v0 20100105//EN" "tax-treatment-NSO.dtd">
<tp:taxon-treatment xmlns:tp="http://www.plazi.org/taxpub"><tp:treatment-meta><kwd-group><label>Taxon classification</label><kwd><named-content content-type="kingdom">Animalia</named-content></kwd><kwd><named-content content-type="order">Hymenoptera</named-content></kwd><kwd><named-content content-type="family">Crabronidae</named-content></kwd></kwd-group><mixed-citation publication-type="journal"><person-group><name><surname>Straka</surname><given-names>Jakub</given-names></name></person-group><article-title><italic><tp:taxon-name><tp:taxon-name-part taxon-name-part-type="genus">Tachysphex</tp:taxon-name-part> <tp:taxon-name-part taxon-name-part-type="species">austriacus</tp:taxon-name-part></tp:taxon-name></italic> Kohl, 1892 and <italic><tp:taxon-name><tp:taxon-name-part taxon-name-part-type="genus">T.</tp:taxon-name-part> <tp:taxon-name-part taxon-name-part-type="species">pompiliformis</tp:taxon-name-part></tp:taxon-name></italic> (Panzer, 1804) (<tp:taxon-name><tp:taxon-name-part taxon-name-part-type="order">Hymenoptera</tp:taxon-name-part></tp:taxon-name>, <tp:taxon-name><tp:taxon-name-part taxon-name-part-type="family">Crabronidae</tp:taxon-name-part></tp:taxon-name>) are a complex of fourteen species in Europe and Turkey</article-title><source>Zookeys</source><day>5</day><month>4</month><year>2016</year><volume>2016</volume><issue>577</issue><fpage>63</fpage><lpage>123</lpage><pub-id pub-id-type="doi">10.3897/zookeys.577.7301</pub-id></mixed-citation></tp:treatment-meta><tp:nomenclature><tp:taxon-name>
              <tp:taxon-name-part taxon-name-part-type="genus">Tachysphex</tp:taxon-name-part>
              <tp:taxon-name-part taxon-name-part-type="species">hungaricus</tp:taxon-name-part>
              <object-id xmlns:xlink="http://www.w3.org/1999/xlink" content-type="zoobank" xlink:type="simple">http://zoobank.org/A304520F-F80F-41AE-936D-FBDCF1436EEE</object-id>
            </tp:taxon-name><tp:taxon-status xmlns:xlink="http://www.w3.org/1999/xlink" xlink:type="simple">sp. n.</tp:taxon-status><xref ref-type="fig" rid="F2">Figs 13</xref><xref ref-type="fig" rid="F6">, 36</xref><xref ref-type="fig" rid="F8">, 42</xref><xref ref-type="fig" rid="F10">, 54</xref><xref ref-type="fig" rid="F12">, 78</xref><xref ref-type="fig" rid="F12">, 79</xref><!--PageBreak--></tp:nomenclature><tp:treatment-sec sec-type="type material"><title>Type material.</title><p>
              <named-content xmlns:xlink="http://www.w3.org/1999/xlink" content-type="dwc:typeStatus" xlink:type="simple">Holotype</named-content>: ♀, Hungary: “HU; Hungary, <named-content xmlns:xlink="http://www.w3.org/1999/xlink" content-type="date" xlink:type="simple">8.vii.2006</named-content> / Örkeny, / 50km SE Budapest / J. Straka lgt., EtOH 96% // <named-content xmlns:xlink="http://www.w3.org/1999/xlink" content-type="dwc:institutional_code" xlink:type="simple">ZSM</named-content> / HYM 23722”. <named-content xmlns:xlink="http://www.w3.org/1999/xlink" content-type="dwc:typeStatus" xlink:type="simple">Holotype</named-content> in <named-content xmlns:xlink="http://www.w3.org/1999/xlink" content-type="dwc:institutional_code" xlink:type="simple">NMPC</named-content>. <named-content xmlns:xlink="http://www.w3.org/1999/xlink" content-type="dwc:typeStatus" xlink:type="simple">Paratype</named-content>: Hungary: Pákozd env., pasture stepe, <named-content xmlns:xlink="http://www.w3.org/1999/xlink" content-type="specimen-count" xlink:type="simple">1 ♀</named-content>, <named-content xmlns:xlink="http://www.w3.org/1999/xlink" content-type="date" xlink:type="simple">10. vi. 2015</named-content>, M. Halada lgt., <abbrev xmlns:xlink="http://www.w3.org/1999/xlink" content-type="institution" xlink:title="Jakub Straka, Praha, Czech Republic" xlink:type="simple">JSPC</abbrev>.</p><!--PageBreak--></tp:treatment-sec><tp:treatment-sec sec-type="Diagnosis"><title>Diagnosis.</title><p>The female of <italic><tp:taxon-name><tp:taxon-name-part taxon-name-part-type="genus">Tachysphex</tp:taxon-name-part> <tp:taxon-name-part taxon-name-part-type="species">hungaricus</tp:taxon-name-part></tp:taxon-name></italic> sp. n. resembles <italic><tp:taxon-name><tp:taxon-name-part taxon-name-part-type="genus">Tachysphex</tp:taxon-name-part> <tp:taxon-name-part taxon-name-part-type="species">austriacus</tp:taxon-name-part></tp:taxon-name></italic> Kohl, <italic><tp:taxon-name><tp:taxon-name-part taxon-name-part-type="genus">Tachysphex</tp:taxon-name-part> <tp:taxon-name-part taxon-name-part-type="species">prismaticus</tp:taxon-name-part></tp:taxon-name></italic> Straka and <italic><tp:taxon-name><tp:taxon-name-part taxon-name-part-type="genus">Tachysphex</tp:taxon-name-part> <tp:taxon-name-part taxon-name-part-type="species">smissenae</tp:taxon-name-part></tp:taxon-name></italic> sp. n. and also <italic><tp:taxon-name><tp:taxon-name-part taxon-name-part-type="genus">Tachysphex</tp:taxon-name-part> <tp:taxon-name-part taxon-name-part-type="species">jokischianus</tp:taxon-name-part></tp:taxon-name></italic> Panzer and <italic><tp:taxon-name><tp:taxon-name-part taxon-name-part-type="genus">Tachysphex</tp:taxon-name-part> <tp:taxon-name-part taxon-name-part-type="species">punctipleuris</tp:taxon-name-part></tp:taxon-name></italic> sp. n. from the <italic><tp:taxon-name><tp:taxon-name-part taxon-name-part-type="genus">Tachysphex</tp:taxon-name-part> <tp:taxon-name-part taxon-name-part-type="species">pompiliformis</tp:taxon-name-part></tp:taxon-name></italic> species subgroup in the sculptures and shape of the clypeus. This new species is the most similar to <italic><tp:taxon-name><tp:taxon-name-part taxon-name-part-type="genus">Tachysphex</tp:taxon-name-part> <tp:taxon-name-part taxon-name-part-type="species">prismaticus</tp:taxon-name-part></tp:taxon-name></italic>. They share a characteristic form of the clypeus with nearly angulated transition between the basomedian area and a nearly flat bevel; vertex punctures without interspaces medially and at least one diameter apart laterally; very short setae of frons, vertex and scutum, about 0.3 × <abbrev xmlns:xlink="http://www.w3.org/1999/xlink" xlink:title="diameter of median ocellus" xlink:type="simple">MOD</abbrev>; and uniform microareolate sculpture of propodeal dorsum with longitudinal ridges all over. <italic><tp:taxon-name><tp:taxon-name-part taxon-name-part-type="genus">Tachysphex</tp:taxon-name-part> <tp:taxon-name-part taxon-name-part-type="species">hungaricus</tp:taxon-name-part></tp:taxon-name></italic> sp. n. differs from <italic><tp:taxon-name><tp:taxon-name-part taxon-name-part-type="genus">Tachysphex</tp:taxon-name-part> <tp:taxon-name-part taxon-name-part-type="species">prismaticus</tp:taxon-name-part></tp:taxon-name></italic> in its much denser punctation all over the body; its scutum, trochanters and terga are not sparsely punctate. Females of the <italic><tp:taxon-name><tp:taxon-name-part taxon-name-part-type="genus">Tachysphex</tp:taxon-name-part> <tp:taxon-name-part taxon-name-part-type="species">hungaricus</tp:taxon-name-part></tp:taxon-name></italic> thus resemble species of the <italic><tp:taxon-name><tp:taxon-name-part taxon-name-part-type="genus">Tachysphex</tp:taxon-name-part> <tp:taxon-name-part taxon-name-part-type="species">pompiliformis</tp:taxon-name-part></tp:taxon-name></italic> species subgroup, but differ from them in having the characters, which were specified as synapomorphies with <italic><tp:taxon-name><tp:taxon-name-part taxon-name-part-type="genus">Tachysphex</tp:taxon-name-part> <tp:taxon-name-part taxon-name-part-type="species">prismaticus</tp:taxon-name-part></tp:taxon-name></italic> in their comparison. It is the form of clypeus, sculpture of vertex and propodeum and length of vertex setae.</p></tp:treatment-sec><tp:treatment-sec sec-type="Description of female (holotype)"><title>Description of female (<named-content xmlns:xlink="http://www.w3.org/1999/xlink" content-type="dwc:typeStatus" xlink:type="simple">holotype</named-content>).</title><p>Body length: 8.2 mm.</p><p>Head. Clypeus conspicuously convex, highly elevated, its nearly angular top located slightly dorsally from clypeal midlength; basomedian area well developed, as densely and finely punctate as lateral section, with intermixed large punctures; bevel nearly flat, conspicuously declining, with few large punctures, much longer medially than laterally, but not reaching base of clypeus, bright shiny; lip very slightly arcuate to nearly straight, with median emargination and well developed lateral incisions, separated from bevel by distinct punctate groove, <abbrev xmlns:xlink="http://www.w3.org/1999/xlink" xlink:title="clypeus median lobe width" xlink:type="simple">WML</abbrev>:<abbrev xmlns:xlink="http://www.w3.org/1999/xlink" xlink:title="clypeus maximum length" xlink:type="simple">LCL</abbrev> = 1.8, <abbrev xmlns:xlink="http://www.w3.org/1999/xlink" xlink:title="clypeus width" xlink:type="simple">WCL</abbrev>:<abbrev xmlns:xlink="http://www.w3.org/1999/xlink" xlink:title="clypeus median lobe width" xlink:type="simple">WML</abbrev> = 1.7. Supraclypeal area flat, finely, densely punctate, punctures ill-defined, interspaces between punctures finely microsculptured, dull. Supraantennal tubercle small, slightly elevated on inner side. Antenna relatively short, <abbrev xmlns:xlink="http://www.w3.org/1999/xlink" xlink:title="length of antennal article III, dorsally" xlink:type="simple">LA3</abbrev>:<abbrev xmlns:xlink="http://www.w3.org/1999/xlink" xlink:title="width of antennal article III, dorsoapically" xlink:type="simple">WA3</abbrev> = 2.2, <abbrev xmlns:xlink="http://www.w3.org/1999/xlink" xlink:title="length of antennal article V, dorsally" xlink:type="simple">LA5</abbrev>:<abbrev xmlns:xlink="http://www.w3.org/1999/xlink" xlink:title="width of antennal article V, dorsoapically" xlink:type="simple">WA5</abbrev> = 2.7. Frons irregularly, very densely punctate, punctures well defined, about half diameter apart, interspaces variable in size, slightly shiny; frontal median line ill defined, not impressed; frontal setae very short, about 0.3 × <abbrev xmlns:xlink="http://www.w3.org/1999/xlink" xlink:title="diameter of median ocellus" xlink:type="simple">MOD</abbrev>. Vertex punctate, most punctures well defined, punctures without interspaces medially, but about one diameter apart laterally, punctures laterally slightly larger than medially, interspaces unsculptured, bright shiny. Vertex setae very short, semierect to apressed, about 0.3 × <abbrev xmlns:xlink="http://www.w3.org/1999/xlink" xlink:title="diameter of median ocellus" xlink:type="simple">MOD</abbrev>; postocellar impression well developed, widely Y-shaped; vertex slightly wider than long; <abbrev xmlns:xlink="http://www.w3.org/1999/xlink" xlink:title="vertex width" xlink:type="simple">WV</abbrev>:<abbrev xmlns:xlink="http://www.w3.org/1999/xlink" xlink:title="vertex length" xlink:type="simple">LV</abbrev> = 1.3. Gena dorsally well developed.</p><p>Mesosoma. Scutum without distinct anterior impression; scutum and scutellum with well defined punctures variable in size, less than one diameter apart, interspaces variable in size, shiny, setae gold-brown, about 0.5 × <abbrev xmlns:xlink="http://www.w3.org/1999/xlink" xlink:title="diameter of median ocellus" xlink:type="simple">MOD</abbrev> or less. Mesopleuron coarsely microsculptured, with indistinct punctures evanescent in microsculpture; hypoepimeral area finely rugose to coarsely microsculptured, impunctate; ventral part of mesopleuron, with ill-defined punctures, one to less than one diameter apart, interspaces well developed, slightly shiny. Propodeal dorsum uniformly sculptured, very finely areolate with fine irregular longitudinal ridges on entire surface, dull; propodeal side regularly longitudinally ridged, ridges fine, but evenly developed all along, microsculptured, slightly shiny; posteromedial margin of dorsum elevated, <!--PageBreak-->produced above marginal ridges, marginal ridges positioned nearly horizontally above groove on posterior side. Legs, including trochanters, densely punctate, punctures small; forebasitarsal rake pale yellowish, with three apical spines, one preapical spin and two other additional spines. Wings slightly infumate, yellowish, with brown veins.</p><p>Metasoma. Terga I-III with slightly developed, but distinct silvery apical fasciae, densely, very finely micropunctate, punctures ill-defined, evanescent in microsculpture, interspaces aciculate, slightly shiny; apical depressions shallow with indistinct micropunctures; sculpture of terga VI-V distinctly coarser than on previous terga, punctures denser, ill-defined, but large, one to less than half diameter apart, interspaces microsculptured, apical depression of tergum V coarsely microsculptured, with few scattered punctures. Pygidium of usual size, sparsely punctate, large and minute punctures intermixed, ill defined, but large punctures deep, interspaces nearly unsculptured, shiny. Central part of sternum II with several larger punctures, interspaces microsculptured, shiny; lateral part slightly shiny, densely micropunctate; remaining sterna with uniform sculpture similar to that on sternum II, but more or less reduced laterally.</p><p>Coloration. Large area in center of mandibles, terga and sterna I-III and base of tergum and sternum IV red. Distal tarsomeres, apex of pronotal lobe, ventral part of distal antennal segments, apex of clypeal bevel and tip of pygidium dark red. Tegulae reddish translucent. Apical parts of terga I-III slightly translucent. Remaining body parts all black.</p></tp:treatment-sec><tp:treatment-sec sec-type="Geographic distribution"><title>Geographic distribution.</title><p>Known only from Hungary.</p></tp:treatment-sec><tp:treatment-sec sec-type="Note"><title>Note.</title><p>Male unknown.</p></tp:treatment-sec><tp:treatment-sec sec-type="Name derivation"><title>Name derivation.</title><p>The species is named after the country of origin.</p></tp:treatment-sec><tp:treatment-sec><!--Section generated to contain objects referenced in tp:taxon-treatment.--><fig id="F2" position="float" orientation="portrait"><label>Figures 13–21.</label><caption><p>Head of female, front view. <bold>13</bold> <italic><tp:taxon-name><tp:taxon-name-part taxon-name-part-type="genus">Tachysphex</tp:taxon-name-part> <tp:taxon-name-part taxon-name-part-type="species">hungaricus</tp:taxon-name-part></tp:taxon-name></italic> sp. n. <bold>14</bold> <italic><tp:taxon-name><tp:taxon-name-part taxon-name-part-type="genus">Tachysphex</tp:taxon-name-part> <tp:taxon-name-part taxon-name-part-type="species">smissenae</tp:taxon-name-part></tp:taxon-name></italic> sp. n. <bold>15</bold> <italic><tp:taxon-name><tp:taxon-name-part taxon-name-part-type="genus">Tachysphex</tp:taxon-name-part> <tp:taxon-name-part taxon-name-part-type="species">bohemicus</tp:taxon-name-part></tp:taxon-name></italic> sp. n., <bold>16</bold> <italic><tp:taxon-name><tp:taxon-name-part taxon-name-part-type="genus">Tachysphex</tp:taxon-name-part> <tp:taxon-name-part taxon-name-part-type="species">dimidiatus</tp:taxon-name-part></tp:taxon-name></italic> <bold>17</bold> <italic><tp:taxon-name><tp:taxon-name-part taxon-name-part-type="genus">Tachysphex</tp:taxon-name-part> <tp:taxon-name-part taxon-name-part-type="species">jokischianus</tp:taxon-name-part></tp:taxon-name></italic> <bold>18</bold> <italic><tp:taxon-name><tp:taxon-name-part taxon-name-part-type="genus">Tachysphex</tp:taxon-name-part> <tp:taxon-name-part taxon-name-part-type="species">nigripennis</tp:taxon-name-part></tp:taxon-name></italic> <bold>19</bold> <italic><tp:taxon-name><tp:taxon-name-part taxon-name-part-type="genus">Tachysphex</tp:taxon-name-part> <tp:taxon-name-part taxon-name-part-type="species">nobilis</tp:taxon-name-part></tp:taxon-name></italic> sp. n. <bold>20</bold> <italic><tp:taxon-name><tp:taxon-name-part taxon-name-part-type="genus">Tachysphex</tp:taxon-name-part> <tp:taxon-name-part taxon-name-part-type="species">pompiliformis</tp:taxon-name-part></tp:taxon-name></italic> <bold>21</bold> <italic><tp:taxon-name><tp:taxon-name-part taxon-name-part-type="genus">Tachysphex</tp:taxon-name-part> <tp:taxon-name-part taxon-name-part-type="species">punctipleuris</tp:taxon-name-part></tp:taxon-name></italic> sp. n.</p></caption><graphic xmlns:xlink="http://www.w3.org/1999/xlink" xlink:href="zookeys-577-063-g002.jpg" position="float" orientation="portrait" xlink:type="simple" id="oo_84002.jpg"/></fig><fig id="F6" position="float" orientation="portrait"><label>Figures 36–37.</label><caption><p>Vertex of female, detail. <bold>36</bold> <italic><tp:taxon-name><tp:taxon-name-part taxon-name-part-type="genus">Tachysphex</tp:taxon-name-part> <tp:taxon-name-part taxon-name-part-type="species">hungaricus</tp:taxon-name-part></tp:taxon-name></italic> sp. n. <bold>37</bold> <italic><tp:taxon-name><tp:taxon-name-part taxon-name-part-type="genus">Tachysphex</tp:taxon-name-part> <tp:taxon-name-part taxon-name-part-type="species">smissenae</tp:taxon-name-part></tp:taxon-name></italic> sp. n.</p></caption><graphic xmlns:xlink="http://www.w3.org/1999/xlink" xlink:href="zookeys-577-063-g006.jpg" position="float" orientation="portrait" xlink:type="simple" id="oo_84006.jpg"/></fig><fig id="F8" position="float" orientation="portrait"><label>Figures 41–49.</label><caption><p>Mesopleuron, lateral view, sculptures. <bold>41</bold> <italic><tp:taxon-name><tp:taxon-name-part taxon-name-part-type="genus">Tachysphex</tp:taxon-name-part> <tp:taxon-name-part taxon-name-part-type="species">austriacus</tp:taxon-name-part></tp:taxon-name></italic>, male <bold>42</bold> <italic><tp:taxon-name><tp:taxon-name-part taxon-name-part-type="genus">Tachysphex</tp:taxon-name-part> <tp:taxon-name-part taxon-name-part-type="species">hungaricus</tp:taxon-name-part></tp:taxon-name></italic> sp. n., female <bold>43</bold> <italic><tp:taxon-name><tp:taxon-name-part taxon-name-part-type="genus">Tachysphex</tp:taxon-name-part> <tp:taxon-name-part taxon-name-part-type="species">smissenae</tp:taxon-name-part></tp:taxon-name></italic> sp. n., female <bold>44</bold> <italic><tp:taxon-name><tp:taxon-name-part taxon-name-part-type="genus">Tachysphex</tp:taxon-name-part> <tp:taxon-name-part taxon-name-part-type="species">cretensis</tp:taxon-name-part></tp:taxon-name></italic> sp. n., male <bold>45</bold> <italic><tp:taxon-name><tp:taxon-name-part taxon-name-part-type="genus">Tachysphex</tp:taxon-name-part> <tp:taxon-name-part taxon-name-part-type="species">jokischianus</tp:taxon-name-part></tp:taxon-name></italic>, female <bold>46</bold> <italic><tp:taxon-name><tp:taxon-name-part taxon-name-part-type="genus">Tachysphex</tp:taxon-name-part> <tp:taxon-name-part taxon-name-part-type="species">nigripennis</tp:taxon-name-part></tp:taxon-name></italic>, female <bold>47</bold> <italic><tp:taxon-name><tp:taxon-name-part taxon-name-part-type="genus">Tachysphex</tp:taxon-name-part> <tp:taxon-name-part taxon-name-part-type="species">nobilis</tp:taxon-name-part></tp:taxon-name></italic> sp. n., female <bold>48</bold> <italic><tp:taxon-name><tp:taxon-name-part taxon-name-part-type="genus">Tachysphex</tp:taxon-name-part> <tp:taxon-name-part taxon-name-part-type="species">pompiliformis</tp:taxon-name-part></tp:taxon-name></italic>, male <bold>49</bold> <italic><tp:taxon-name><tp:taxon-name-part taxon-name-part-type="genus">Tachysphex</tp:taxon-name-part> <tp:taxon-name-part taxon-name-part-type="species">punctipleuris</tp:taxon-name-part></tp:taxon-name></italic> sp. n., male.</p></caption><graphic xmlns:xlink="http://www.w3.org/1999/xlink" xlink:href="zookeys-577-063-g008.jpg" position="float" orientation="portrait" xlink:type="simple" id="oo_84008.jpg"/></fig><fig id="F10" position="float" orientation="portrait"><label>Figures 53–61.</label><caption><p>Propodeum, dorsal and posterior view, female. <bold>53</bold> <italic><tp:taxon-name><tp:taxon-name-part taxon-name-part-type="genus">Tachysphex</tp:taxon-name-part> <tp:taxon-name-part taxon-name-part-type="species">austriacus</tp:taxon-name-part></tp:taxon-name></italic>, dorsal view <bold>54</bold> <italic><tp:taxon-name><tp:taxon-name-part taxon-name-part-type="genus">Tachysphex</tp:taxon-name-part> <tp:taxon-name-part taxon-name-part-type="species">hungaricus</tp:taxon-name-part></tp:taxon-name></italic> sp. n., dorsal view <bold>55</bold> <italic><tp:taxon-name><tp:taxon-name-part taxon-name-part-type="genus">Tachysphex</tp:taxon-name-part> <tp:taxon-name-part taxon-name-part-type="species">smissenae</tp:taxon-name-part></tp:taxon-name></italic> sp. n., dorsal view <bold>56</bold> <italic><tp:taxon-name><tp:taxon-name-part taxon-name-part-type="genus">Tachysphex</tp:taxon-name-part> <tp:taxon-name-part taxon-name-part-type="species">dimidiatus</tp:taxon-name-part></tp:taxon-name></italic>, dorsal view <bold>57</bold> <italic><tp:taxon-name><tp:taxon-name-part taxon-name-part-type="genus">Tachysphex</tp:taxon-name-part> <tp:taxon-name-part taxon-name-part-type="species">jokischianus</tp:taxon-name-part></tp:taxon-name></italic>, dorsal view <bold>58</bold> <italic><tp:taxon-name><tp:taxon-name-part taxon-name-part-type="genus">Tachysphex</tp:taxon-name-part> <tp:taxon-name-part taxon-name-part-type="species">pompiliformis</tp:taxon-name-part></tp:taxon-name></italic>, dorsal view <bold>59</bold> <italic><tp:taxon-name><tp:taxon-name-part taxon-name-part-type="genus">Tachysphex</tp:taxon-name-part> <tp:taxon-name-part taxon-name-part-type="species">bohemicus</tp:taxon-name-part></tp:taxon-name></italic> sp. n., posterior view <bold>60</bold> <italic><tp:taxon-name><tp:taxon-name-part taxon-name-part-type="genus">Tachysphex</tp:taxon-name-part> <tp:taxon-name-part taxon-name-part-type="species">dimidiatus</tp:taxon-name-part></tp:taxon-name></italic>, posterior view <bold>61</bold> <italic><tp:taxon-name><tp:taxon-name-part taxon-name-part-type="genus">Tachysphex</tp:taxon-name-part> <tp:taxon-name-part taxon-name-part-type="species">jokischianus</tp:taxon-name-part></tp:taxon-name></italic>, posterior view.</p></caption><graphic xmlns:xlink="http://www.w3.org/1999/xlink" xlink:href="zookeys-577-063-g010.jpg" position="float" orientation="portrait" xlink:type="simple" id="oo_84010.jpg"/></fig><fig id="F12" position="float" orientation="portrait"><label>Figures 77–85.</label><caption><p>Tergum V, sculpture, female. <bold>77</bold> <italic><tp:taxon-name><tp:taxon-name-part taxon-name-part-type="genus">Tachysphex</tp:taxon-name-part> <tp:taxon-name-part taxon-name-part-type="species">austriacus</tp:taxon-name-part></tp:taxon-name></italic>, dorsal view <bold>78</bold> <italic><tp:taxon-name><tp:taxon-name-part taxon-name-part-type="genus">Tachysphex</tp:taxon-name-part> <tp:taxon-name-part taxon-name-part-type="species">hungaricus</tp:taxon-name-part></tp:taxon-name></italic> sp. n., dorsal view <bold>79</bold> <italic><tp:taxon-name><tp:taxon-name-part taxon-name-part-type="genus">Tachysphex</tp:taxon-name-part> <tp:taxon-name-part taxon-name-part-type="species">hungaricus</tp:taxon-name-part></tp:taxon-name></italic> sp. n., lateral view <bold>80</bold> <italic><tp:taxon-name><tp:taxon-name-part taxon-name-part-type="genus">Tachysphex</tp:taxon-name-part> <tp:taxon-name-part taxon-name-part-type="species">bohemicus</tp:taxon-name-part></tp:taxon-name></italic> sp. n., dorsal view <bold>81</bold> <italic><tp:taxon-name><tp:taxon-name-part taxon-name-part-type="genus">Tachysphex</tp:taxon-name-part> <tp:taxon-name-part taxon-name-part-type="species">smissenae</tp:taxon-name-part></tp:taxon-name></italic> sp. n., dorsal view <bold>82</bold> <italic><tp:taxon-name><tp:taxon-name-part taxon-name-part-type="genus">Tachysphex</tp:taxon-name-part> <tp:taxon-name-part taxon-name-part-type="species">smissenae</tp:taxon-name-part></tp:taxon-name></italic> sp. n., lateral view <bold>83</bold> <italic><tp:taxon-name><tp:taxon-name-part taxon-name-part-type="genus">Tachysphex</tp:taxon-name-part> <tp:taxon-name-part taxon-name-part-type="species">dimidiatus</tp:taxon-name-part></tp:taxon-name></italic>, dorsal view <bold>84</bold> <italic><tp:taxon-name><tp:taxon-name-part taxon-name-part-type="genus">Tachysphex</tp:taxon-name-part> <tp:taxon-name-part taxon-name-part-type="species">jokischianus</tp:taxon-name-part></tp:taxon-name></italic>, dorsal view <bold>85</bold> <italic><tp:taxon-name><tp:taxon-name-part taxon-name-part-type="genus">Tachysphex</tp:taxon-name-part> <tp:taxon-name-part taxon-name-part-type="species">pompiliformis</tp:taxon-name-part></tp:taxon-name></italic>, posterior view.</p></caption><graphic xmlns:xlink="http://www.w3.org/1999/xlink" xlink:href="zookeys-577-063-g012.jpg" position="float" orientation="portrait" xlink:type="simple" id="oo_84012.jpg"/></fig></tp:treatment-sec></tp:taxon-treatment>
