# Supplementary material for: Tachysphex austriacus Kohl, 1892 and T. pompiliformis (Panzer, 1804) (Hymenoptera, Crabronidae) are a complex of fourteen species in Europe and Turkey
Source: Zookeys. 2016 Apr 5;(577):63–123. doi: 10.3897/zookeys.577.7301 (PMC4829885; doi:10.3897/zookeys.577.7301)
Supplement: XML Treatment for Tachysphex bohemicus [file zookeys.577.7301-treatment5.xml]

<!DOCTYPE tp:taxon-treatment
  PUBLIC "-//TaxonX//DTD Taxonomic Treatment Publishing DTD v0 20100105//EN" "tax-treatment-NSO.dtd">
<tp:taxon-treatment xmlns:tp="http://www.plazi.org/taxpub"><tp:treatment-meta><kwd-group><label>Taxon classification</label><kwd><named-content content-type="kingdom">Animalia</named-content></kwd><kwd><named-content content-type="order">Hymenoptera</named-content></kwd><kwd><named-content content-type="family">Crabronidae</named-content></kwd></kwd-group><mixed-citation publication-type="journal"><person-group><name><surname>Straka</surname><given-names>Jakub</given-names></name></person-group><article-title><italic><tp:taxon-name><tp:taxon-name-part taxon-name-part-type="genus">Tachysphex</tp:taxon-name-part> <tp:taxon-name-part taxon-name-part-type="species">austriacus</tp:taxon-name-part></tp:taxon-name></italic> Kohl, 1892 and <italic><tp:taxon-name><tp:taxon-name-part taxon-name-part-type="genus">T.</tp:taxon-name-part> <tp:taxon-name-part taxon-name-part-type="species">pompiliformis</tp:taxon-name-part></tp:taxon-name></italic> (Panzer, 1804) (<tp:taxon-name><tp:taxon-name-part taxon-name-part-type="order">Hymenoptera</tp:taxon-name-part></tp:taxon-name>, <tp:taxon-name><tp:taxon-name-part taxon-name-part-type="family">Crabronidae</tp:taxon-name-part></tp:taxon-name>) are a complex of fourteen species in Europe and Turkey</article-title><source>Zookeys</source><day>5</day><month>4</month><year>2016</year><volume>2016</volume><issue>577</issue><fpage>63</fpage><lpage>123</lpage><pub-id pub-id-type="doi">10.3897/zookeys.577.7301</pub-id></mixed-citation></tp:treatment-meta><tp:nomenclature><tp:taxon-name>
              <tp:taxon-name-part taxon-name-part-type="genus">Tachysphex</tp:taxon-name-part>
              <tp:taxon-name-part taxon-name-part-type="species">bohemicus</tp:taxon-name-part>
              <object-id xmlns:xlink="http://www.w3.org/1999/xlink" content-type="zoobank" xlink:type="simple">http://zoobank.org/00DC3836-D9BD-485D-A2E4-C8591D94CD0C</object-id>
            </tp:taxon-name><tp:taxon-status xmlns:xlink="http://www.w3.org/1999/xlink" xlink:type="simple">sp. n.</tp:taxon-status><xref ref-type="fig" rid="F1">Figs 2</xref><xref ref-type="fig" rid="F2">, 15</xref><xref ref-type="fig" rid="F5">, 29</xref><xref ref-type="fig" rid="F10">, 59</xref><xref ref-type="fig" rid="F11">, 63</xref><xref ref-type="fig" rid="F11">, 70</xref><xref ref-type="fig" rid="F12">, 80</xref><xref ref-type="fig" rid="F13">, 87</xref><xref ref-type="fig" rid="F14">, 93</xref><xref ref-type="fig" rid="F16">, 106</xref><!--PageBreak--></tp:nomenclature><tp:treatment-sec sec-type="type material"><title>Type material.</title><p>
              <named-content xmlns:xlink="http://www.w3.org/1999/xlink" content-type="dwc:typeStatus" xlink:type="simple">
                Holotype
              </named-content>: ♂, Czech Republic: “CZ; Boh. bor., / <named-content xmlns:xlink="http://www.w3.org/1999/xlink" content-type="date" xlink:type="simple">7.-19.vii.2013</named-content> / Okna, Doksy env. / J. Straka lgt., EtOH 96% // BC <named-content xmlns:xlink="http://www.w3.org/1999/xlink" content-type="dwc:institutional_code" xlink:type="simple">ZSM</named-content> / HYM 24253”. <named-content xmlns:xlink="http://www.w3.org/1999/xlink" content-type="dwc:typeStatus" xlink:type="simple">Holotype</named-content> in <named-content xmlns:xlink="http://www.w3.org/1999/xlink" content-type="dwc:institutional_code" xlink:type="simple">NMPC</named-content>. <named-content xmlns:xlink="http://www.w3.org/1999/xlink" content-type="dwc:typeStatus" xlink:type="simple">Paratype</named-content>: <named-content xmlns:xlink="http://www.w3.org/1999/xlink" content-type="specimen-count" xlink:type="simple">1 ♀</named-content>, same locality as <named-content xmlns:xlink="http://www.w3.org/1999/xlink" content-type="dwc:typeStatus" xlink:type="simple">holotype</named-content>, with label BC <named-content xmlns:xlink="http://www.w3.org/1999/xlink" content-type="dwc:institutional_code" xlink:type="simple">ZSM</named-content>, HYM 24597.</p></tp:treatment-sec><tp:treatment-sec sec-type="Diagnosis"><title>Diagnosis.</title><p>
              <italic><tp:taxon-name><tp:taxon-name-part taxon-name-part-type="genus">Tachysphex</tp:taxon-name-part> <tp:taxon-name-part taxon-name-part-type="species">bohemicus</tp:taxon-name-part></tp:taxon-name></italic> sp. n. is most similar to <italic><tp:taxon-name><tp:taxon-name-part taxon-name-part-type="genus">Tachysphex</tp:taxon-name-part> <tp:taxon-name-part taxon-name-part-type="species">jokischianus</tp:taxon-name-part></tp:taxon-name></italic> in having nearly impunctate apex of tergum V and wide pigydium with shiny surface. It also resamble <italic><tp:taxon-name><tp:taxon-name-part taxon-name-part-type="genus">Tachysphex</tp:taxon-name-part> <tp:taxon-name-part taxon-name-part-type="species">dimidiatus</tp:taxon-name-part></tp:taxon-name></italic> in the overall sparsely micropunctate metasoma, which makes the appearance of metasomal sculptures more shiny than in other compared species from the <italic><tp:taxon-name><tp:taxon-name-part taxon-name-part-type="genus">Tachysphex</tp:taxon-name-part> <tp:taxon-name-part taxon-name-part-type="species">pompiliformis</tp:taxon-name-part></tp:taxon-name></italic> species subgroup. The apex of the male volsella of the new species is sparsely setose and may resemble volsella of males from the <italic><tp:taxon-name><tp:taxon-name-part taxon-name-part-type="genus">Tachysphex</tp:taxon-name-part> <tp:taxon-name-part taxon-name-part-type="species">austriacus</tp:taxon-name-part></tp:taxon-name></italic> species subgroup. Both sexes of <italic><tp:taxon-name><tp:taxon-name-part taxon-name-part-type="genus">Tachysphex</tp:taxon-name-part> <tp:taxon-name-part taxon-name-part-type="species">bohemicus</tp:taxon-name-part></tp:taxon-name></italic> sp. n. are easily recognizable by a slightly prominent supraantennal tubercles, which are separated by punctate area; the tubercle is distinctly punctate on the top and nearly at all sides. This character is unique in the <italic><tp:taxon-name><tp:taxon-name-part taxon-name-part-type="genus">Tachysphex</tp:taxon-name-part> <tp:taxon-name-part taxon-name-part-type="species">pompiliformis</tp:taxon-name-part></tp:taxon-name></italic> species subgroup. Like <italic><tp:taxon-name><tp:taxon-name-part taxon-name-part-type="genus">Tachysphex</tp:taxon-name-part> <tp:taxon-name-part taxon-name-part-type="species">jokischianus</tp:taxon-name-part></tp:taxon-name></italic>, the apical depression of tergum V is nearly impunctate medially, but the terga are finely and sparsely punctate and the pygidium is basally microsculptured; the metasoma thus resembles that of <italic><tp:taxon-name><tp:taxon-name-part taxon-name-part-type="genus">Tachysphex</tp:taxon-name-part> <tp:taxon-name-part taxon-name-part-type="species">dimidiatus</tp:taxon-name-part></tp:taxon-name></italic>, except for the apical depressions of all terga, which are very sparsely punctate and well impressed. <italic><tp:taxon-name><tp:taxon-name-part taxon-name-part-type="genus">Tachysphex</tp:taxon-name-part> <tp:taxon-name-part taxon-name-part-type="species">bohemicus</tp:taxon-name-part></tp:taxon-name></italic> sp. n. possess an unusual combination of characters: the propodeum lack longitudinal ridges dorsally and laterally, the female clypeus is distinctly arcuate at apex and uniformly convex dorsally, and the male forefemoral notch is black, positioned more anteriorly than in the other species of the subgroup and its proximal margin is rounded and elevated over the distal margin.</p></tp:treatment-sec><tp:treatment-sec sec-type="Description of male (holotype)"><title>Description of male (<named-content xmlns:xlink="http://www.w3.org/1999/xlink" content-type="dwc:typeStatus" xlink:type="simple">holotype</named-content>).</title><p>Body length: 7.3 mm.</p><p>Head. Clypeus uniformly convex, distinctly elevated in midlength; basomedian area large, densely, distinctly punctate; bevel small, decreasing toward clypeal lip, shiny, <!--PageBreak-->sparsely punctate; lip uniformly, distinctly arcuate, not longer medially than laterally, with distinct lateral corner, lip separated from bevel by a groove; <abbrev xmlns:xlink="http://www.w3.org/1999/xlink" xlink:title="clypeus median lobe width" xlink:type="simple">WML</abbrev>:<abbrev xmlns:xlink="http://www.w3.org/1999/xlink" xlink:title="clypeus maximum length" xlink:type="simple">LCL</abbrev> = 1.5, <abbrev xmlns:xlink="http://www.w3.org/1999/xlink" xlink:title="clypeus width" xlink:type="simple">WCL</abbrev>:<abbrev xmlns:xlink="http://www.w3.org/1999/xlink" xlink:title="clypeus median lobe width" xlink:type="simple">WML</abbrev> = 2.2. Supraclypeal area flat, distinctly punctate, punctures well defined, interspaces between punctures slightly shiny. Supraantennal tubercle small, rounded, distinctly punctate on top, nearly at all sides; area between the tubercles is also distinctly punctate, interspaces dull. Antenna relatively short, <abbrev xmlns:xlink="http://www.w3.org/1999/xlink" xlink:title="length of antennal article III, dorsally" xlink:type="simple">LA3</abbrev>:<abbrev xmlns:xlink="http://www.w3.org/1999/xlink" xlink:title="width of antennal article III, dorsoapically" xlink:type="simple">WA3</abbrev> = 1.6, <abbrev xmlns:xlink="http://www.w3.org/1999/xlink" xlink:title="length of antennal article V, dorsally" xlink:type="simple">LA5</abbrev>:<abbrev xmlns:xlink="http://www.w3.org/1999/xlink" xlink:title="width of antennal article V, dorsoapically" xlink:type="simple">WA5</abbrev> = 2.0. Frons uniformly punctate, punctures well defined, less than one diameter apart, interspaces variable in size, shiny; frontal median line inconspicuous, not impressed. Vertex sparsely punctate, punctures well defined, less than half to two diameters apart, interspaces slightly microsculptured, slightly shiny to dull. Vertex setae semierect medially, nearly erect close to inner eye margin, almost 1 × <abbrev xmlns:xlink="http://www.w3.org/1999/xlink" xlink:title="diameter of median ocellus" xlink:type="simple">MOD</abbrev> long, postocellar impression large, and deep, but with ill defined margins, open widely U-shaped, sparsely punctate, punctures relatively large; vertex, <abbrev xmlns:xlink="http://www.w3.org/1999/xlink" xlink:title="vertex width" xlink:type="simple">WV</abbrev>:<abbrev xmlns:xlink="http://www.w3.org/1999/xlink" xlink:title="vertex length" xlink:type="simple">LV</abbrev> = 1.7. Gena dorsally well developed.</p><p>Mesosoma. Scutum without distinct anterior impression; scutum and scutellum densely punctate, punctures well defined, most punctures less than half diameter apart, interspaces distinct, anteriorly microsculptured, slightly shiny to dull, setae less than 1.0 × <abbrev xmlns:xlink="http://www.w3.org/1999/xlink" xlink:title="diameter of median ocellus" xlink:type="simple">MOD</abbrev> long. Mesopleuron sparsely punctate anteriorly, posteriorly impunctate, interspaces microsculptured, dull; hypoepimeral area coarsely microsculptured, without distinct punctures, dull; ventral part of mesopleuron with small ill-defined punctures, interspaces finely microsculptured, slightly shiny. Propodeal dorsum coarsely, irregularly sculptured, longitudinally ridged only basally, irregularly ridged medially; propodeal side microsculptured, without longitudinal ridges, slightly shiny; posteromedial margin of dorsum inconspicuously elevated, marginal ridges inconspicuous, slightly ventromedially directed toward groove. Legs densely punctate, punctures small; forefemoral notch small, well developed, but not deep, positioned slightly anteriorly, shorter than distance that separates it from forefemoral base; proximal margin elevated over distal margin, but widely rounded; anterior and posterior side lined by well developed ledge, notch surface without distinct setae, slightly microsculptured, dull. Wings distinctly infumate, but not dark, with brown veins.</p><p>Metasoma. Silvery apical fasciae developed faintly on terga I-IV. Apical depressions of terga distinct, sparsely micropunctate, nearly like more anterior parts. Terga I-IV sparsely micropunctate, punctures ill defined, interspaces coarsely microsculptured, slightly shiny to dull; sculpture of terga IV-VII slightly more conspicuous than that of other terga, also densely punctate. Sterna uniformly punctate, nearly like terga. Volsella light brown, ventral setae pointing in various directions in medial part, but almost in one direction at apical process; apical process relatively sparsely setose; dorsal process large, wider than corpus; corpus lined with distinct ledge along base of setae on inner side of corpus.</p><p>Coloration. Apical part of mandibles, distal tarsomeres and terga I-III red. Forefemoral notch black. Tegulae reddish translucent. Apical parts of all terga slightly translucent. Remaining body parts black.</p></tp:treatment-sec><tp:treatment-sec sec-type="Description of female"><title>Description of female.</title><p>Body length: 10.3 mm.</p><!--PageBreak--><p>Head. Clypeus distinctly convex, top at clypeal midlength; basomedian area relatively large, more sparsely punctate and punctures larger than on lateral section, interspaces between punctures well developed, shiny, larger medially than laterally, punctures mostly less than one diameter apart; bevel large, distinctly convex, medially longer than basomedian area, laterally much shorter, obtusely triangular, with numerous large, sparse punctures, not reaching base of clypeus, shiny; lip distinctly arcuate, with small lateral incisions, without medial emargination, separate from bevel by punctate groove, <abbrev xmlns:xlink="http://www.w3.org/1999/xlink" xlink:title="clypeus median lobe width" xlink:type="simple">WML</abbrev>:<abbrev xmlns:xlink="http://www.w3.org/1999/xlink" xlink:title="clypeus maximum length" xlink:type="simple">LCL</abbrev> = 1.6, <abbrev xmlns:xlink="http://www.w3.org/1999/xlink" xlink:title="clypeus width" xlink:type="simple">WCL</abbrev>:<abbrev xmlns:xlink="http://www.w3.org/1999/xlink" xlink:title="clypeus median lobe width" xlink:type="simple">WML</abbrev> = 1.9. Supraclypeal area flat, distinctly punctate, punctures well-defined, interspaces shiny. Supraantennal tubercle small, rounded, distinctly punctate on top, nearly at all sides; area between the tubercles is also distinctly punctate, interspaces dull. Antenna relatively short, <abbrev xmlns:xlink="http://www.w3.org/1999/xlink" xlink:title="length of antennal article III, dorsally" xlink:type="simple">LA3</abbrev>:<abbrev xmlns:xlink="http://www.w3.org/1999/xlink" xlink:title="width of antennal article III, dorsoapically" xlink:type="simple">WA3</abbrev> = 2.3, <abbrev xmlns:xlink="http://www.w3.org/1999/xlink" xlink:title="length of antennal article V, dorsally" xlink:type="simple">LA5</abbrev>:<abbrev xmlns:xlink="http://www.w3.org/1999/xlink" xlink:title="width of antennal article V, dorsoapically" xlink:type="simple">WA5</abbrev> = 2.6. Frons uniformly punctate, punctures well defined, about half diameter apart or less; frontal median line distinct, well impressed in lower frons. Vertex punctate, punctures well defined, less than half to one diameter apart, laterally finer and denser than medially, interspaces microsculptured, shiny. Vertex setae semierect mesally, nearly erect close to inner eye margin, shorter than 1 × <abbrev xmlns:xlink="http://www.w3.org/1999/xlink" xlink:title="diameter of median ocellus" xlink:type="simple">MOD</abbrev>; postocellar impression deep, widely opened, V-shaped; vertex moderately wider than long; <abbrev xmlns:xlink="http://www.w3.org/1999/xlink" xlink:title="vertex width" xlink:type="simple">WV</abbrev>:<abbrev xmlns:xlink="http://www.w3.org/1999/xlink" xlink:title="vertex length" xlink:type="simple">LV</abbrev> = 1.4. Gena dorsally well developed.</p><p>Mesosoma. Scutum without distinct anterior impression; scutum and scutellum densely punctate, punctures well defined, most punctures less than half diameter apart, interspaces distinct, slightly shiny to shiny, setae less than 1.0 × <abbrev xmlns:xlink="http://www.w3.org/1999/xlink" xlink:title="diameter of median ocellus" xlink:type="simple">MOD</abbrev> long. Mesopleuron distinctly punctate anteriorly, posteriorly impunctate, interspaces coarsely microsculptured, dull; hypoepimeral area coarsely microsculptured, without distinct punctures, dull; ventral part of mesopleuron with ill-defined punctures, interspaces finely microsculptured, slightly shiny. Propodeal dorsum coarsely irregularly sculptured medially, with few short longitudinal ridges basally, uniformly microsculptured, slightly shiny area developed posteromedially; propodeal side uniformly coarsely microsculptured, without longitudinal ridges, slightly shiny; posteromedial margin of dorsum inconspicuously elevated, marginal ridges inconspicuous, slightly ventromedially directed toward groove. Legs densely punctate, punctures small; forebasitarsal rake reddish, with two apical spines, one preapical spine, and two additional spines. Wings slightly infumate with brown veins.</p><p>Metasoma. Terga I-III with slightly developed but distinct silvery apical fasciae. Apical depressions of all terga well developed, very sparsely micropunctate. Terga I-III sparsely micropunctate, punctures ill-defined but distinct, interspaces microsculptured, slightly shiny; sculpture of tergum IV-V distinctly coarser than on previous terga, also slightly more densely punctate. Pygidium sparsely punctate, punctures variable, some ill defined, some well defined, but shallow, interspaces microsculptured medially, unsculptured laterally, slightly shiny to shiny. Central part of sternum II with several larger punctures, interspaces microsculptured, shiny; lateral part slightly shiny, densely micropunctate; remaining sterna with uniform sculpture similar to that on sternum II, but more or less reduced laterally.</p><!--PageBreak--><p>Coloration. Central part of mandibles, distal tarsomeres, terga and sterna I-III red. Tegulae brown translucent. Apical parts of terga I-III slightly translucent. Remaining body parts black.</p></tp:treatment-sec><tp:treatment-sec sec-type="Geographic distribution"><title>Geographic distribution.</title><p>Known only from Czech Republic.</p></tp:treatment-sec><tp:treatment-sec sec-type="Name derivation"><title>Name derivation.</title><p>The species is named after the Bohemian part of the Czech Republic, where the type specimens were collected.</p></tp:treatment-sec><tp:treatment-sec><!--Section generated to contain objects referenced in tp:taxon-treatment.--><fig id="F1" position="float" orientation="portrait"><label>Figures 1–12.</label><caption><p>Head of male, front view, and mandibles. <bold>1</bold> <italic><tp:taxon-name><tp:taxon-name-part taxon-name-part-type="genus">Tachysphex</tp:taxon-name-part> <tp:taxon-name-part taxon-name-part-type="species">smissenae</tp:taxon-name-part></tp:taxon-name></italic> sp. n. <bold>2</bold> <italic><tp:taxon-name><tp:taxon-name-part taxon-name-part-type="genus">Tachysphex</tp:taxon-name-part> <tp:taxon-name-part taxon-name-part-type="species">bohemicus</tp:taxon-name-part></tp:taxon-name></italic> sp. n. <bold>3</bold> <italic><tp:taxon-name><tp:taxon-name-part taxon-name-part-type="genus">Tachysphex</tp:taxon-name-part> <tp:taxon-name-part taxon-name-part-type="species">cretensis</tp:taxon-name-part></tp:taxon-name></italic> sp. n. <bold>4</bold> <italic><tp:taxon-name><tp:taxon-name-part taxon-name-part-type="genus">Tachysphex</tp:taxon-name-part> <tp:taxon-name-part taxon-name-part-type="species">dimidiatus</tp:taxon-name-part></tp:taxon-name></italic> <bold>5</bold> <italic><tp:taxon-name><tp:taxon-name-part taxon-name-part-type="genus">Tachysphex</tp:taxon-name-part> <tp:taxon-name-part taxon-name-part-type="species">jokischianus</tp:taxon-name-part></tp:taxon-name></italic> <bold>6</bold> <italic><tp:taxon-name><tp:taxon-name-part taxon-name-part-type="genus">Tachysphex</tp:taxon-name-part> <tp:taxon-name-part taxon-name-part-type="species">nigripennis</tp:taxon-name-part></tp:taxon-name></italic> <bold>7</bold> <italic><tp:taxon-name><tp:taxon-name-part taxon-name-part-type="genus">Tachysphex</tp:taxon-name-part> <tp:taxon-name-part taxon-name-part-type="species">nobilis</tp:taxon-name-part></tp:taxon-name></italic> sp. n. <bold>8</bold> <italic><tp:taxon-name><tp:taxon-name-part taxon-name-part-type="genus">Tachysphex</tp:taxon-name-part> <tp:taxon-name-part taxon-name-part-type="species">punctipleuris</tp:taxon-name-part></tp:taxon-name></italic> sp. n. <bold>9</bold> <italic><tp:taxon-name><tp:taxon-name-part taxon-name-part-type="genus">Tachysphex</tp:taxon-name-part> <tp:taxon-name-part taxon-name-part-type="species">pompiliformis</tp:taxon-name-part></tp:taxon-name></italic> <bold>10</bold> <italic><tp:taxon-name><tp:taxon-name-part taxon-name-part-type="genus">Tachysphex</tp:taxon-name-part> <tp:taxon-name-part taxon-name-part-type="species">opacus</tp:taxon-name-part></tp:taxon-name></italic> <bold>11</bold> <italic><tp:taxon-name><tp:taxon-name-part taxon-name-part-type="genus">Tachysphex</tp:taxon-name-part> <tp:taxon-name-part taxon-name-part-type="species">opacus</tp:taxon-name-part></tp:taxon-name></italic>, mandible, frontal view <bold>12</bold> <italic><tp:taxon-name><tp:taxon-name-part taxon-name-part-type="genus">Tachysphex</tp:taxon-name-part> <tp:taxon-name-part taxon-name-part-type="species">pompiliformis</tp:taxon-name-part></tp:taxon-name></italic>, mandible, frontal view.</p></caption><graphic xmlns:xlink="http://www.w3.org/1999/xlink" xlink:href="zookeys-577-063-g001.jpg" position="float" orientation="portrait" xlink:type="simple" id="oo_84001.jpg"/></fig><fig id="F2" position="float" orientation="portrait"><label>Figures 13–21.</label><caption><p>Head of female, front view. <bold>13</bold> <italic><tp:taxon-name><tp:taxon-name-part taxon-name-part-type="genus">Tachysphex</tp:taxon-name-part> <tp:taxon-name-part taxon-name-part-type="species">hungaricus</tp:taxon-name-part></tp:taxon-name></italic> sp. n. <bold>14</bold> <italic><tp:taxon-name><tp:taxon-name-part taxon-name-part-type="genus">Tachysphex</tp:taxon-name-part> <tp:taxon-name-part taxon-name-part-type="species">smissenae</tp:taxon-name-part></tp:taxon-name></italic> sp. n. <bold>15</bold> <italic><tp:taxon-name><tp:taxon-name-part taxon-name-part-type="genus">Tachysphex</tp:taxon-name-part> <tp:taxon-name-part taxon-name-part-type="species">bohemicus</tp:taxon-name-part></tp:taxon-name></italic> sp. n., <bold>16</bold> <italic><tp:taxon-name><tp:taxon-name-part taxon-name-part-type="genus">Tachysphex</tp:taxon-name-part> <tp:taxon-name-part taxon-name-part-type="species">dimidiatus</tp:taxon-name-part></tp:taxon-name></italic> <bold>17</bold> <italic><tp:taxon-name><tp:taxon-name-part taxon-name-part-type="genus">Tachysphex</tp:taxon-name-part> <tp:taxon-name-part taxon-name-part-type="species">jokischianus</tp:taxon-name-part></tp:taxon-name></italic> <bold>18</bold> <italic><tp:taxon-name><tp:taxon-name-part taxon-name-part-type="genus">Tachysphex</tp:taxon-name-part> <tp:taxon-name-part taxon-name-part-type="species">nigripennis</tp:taxon-name-part></tp:taxon-name></italic> <bold>19</bold> <italic><tp:taxon-name><tp:taxon-name-part taxon-name-part-type="genus">Tachysphex</tp:taxon-name-part> <tp:taxon-name-part taxon-name-part-type="species">nobilis</tp:taxon-name-part></tp:taxon-name></italic> sp. n. <bold>20</bold> <italic><tp:taxon-name><tp:taxon-name-part taxon-name-part-type="genus">Tachysphex</tp:taxon-name-part> <tp:taxon-name-part taxon-name-part-type="species">pompiliformis</tp:taxon-name-part></tp:taxon-name></italic> <bold>21</bold> <italic><tp:taxon-name><tp:taxon-name-part taxon-name-part-type="genus">Tachysphex</tp:taxon-name-part> <tp:taxon-name-part taxon-name-part-type="species">punctipleuris</tp:taxon-name-part></tp:taxon-name></italic> sp. n.</p></caption><graphic xmlns:xlink="http://www.w3.org/1999/xlink" xlink:href="zookeys-577-063-g002.jpg" position="float" orientation="portrait" xlink:type="simple" id="oo_84002.jpg"/></fig><fig id="F5" position="float" orientation="portrait"><label>Figures 28–35.</label><caption><p>Gena of female. <bold>28</bold> <italic><tp:taxon-name><tp:taxon-name-part taxon-name-part-type="genus">Tachysphex</tp:taxon-name-part> <tp:taxon-name-part taxon-name-part-type="species">austriacus</tp:taxon-name-part></tp:taxon-name></italic> <bold>29</bold> <italic><tp:taxon-name><tp:taxon-name-part taxon-name-part-type="genus">Tachysphex</tp:taxon-name-part> <tp:taxon-name-part taxon-name-part-type="species">bohemicus</tp:taxon-name-part></tp:taxon-name></italic> sp. n. <bold>30</bold> <italic><tp:taxon-name><tp:taxon-name-part taxon-name-part-type="genus">Tachysphex</tp:taxon-name-part> <tp:taxon-name-part taxon-name-part-type="species">dimidiatus</tp:taxon-name-part></tp:taxon-name></italic> <bold>31</bold> <italic><tp:taxon-name><tp:taxon-name-part taxon-name-part-type="genus">Tachysphex</tp:taxon-name-part> <tp:taxon-name-part taxon-name-part-type="species">jokischianus</tp:taxon-name-part></tp:taxon-name></italic> <bold>32</bold> <italic><tp:taxon-name><tp:taxon-name-part taxon-name-part-type="genus">Tachysphex</tp:taxon-name-part> <tp:taxon-name-part taxon-name-part-type="species">nigripennis</tp:taxon-name-part></tp:taxon-name></italic> <bold>33</bold> <italic><tp:taxon-name><tp:taxon-name-part taxon-name-part-type="genus">Tachysphex</tp:taxon-name-part> <tp:taxon-name-part taxon-name-part-type="species">nobilis</tp:taxon-name-part></tp:taxon-name></italic> sp. n. <bold>34</bold> <italic><tp:taxon-name><tp:taxon-name-part taxon-name-part-type="genus">Tachysphex</tp:taxon-name-part> <tp:taxon-name-part taxon-name-part-type="species">opacus</tp:taxon-name-part></tp:taxon-name></italic> <bold>35</bold> <italic><tp:taxon-name><tp:taxon-name-part taxon-name-part-type="genus">Tachysphex</tp:taxon-name-part> <tp:taxon-name-part taxon-name-part-type="species">pompiliformis</tp:taxon-name-part></tp:taxon-name></italic>.</p></caption><graphic xmlns:xlink="http://www.w3.org/1999/xlink" xlink:href="zookeys-577-063-g005.jpg" position="float" orientation="portrait" xlink:type="simple" id="oo_84005.jpg"/></fig><fig id="F10" position="float" orientation="portrait"><label>Figures 53–61.</label><caption><p>Propodeum, dorsal and posterior view, female. <bold>53</bold> <italic><tp:taxon-name><tp:taxon-name-part taxon-name-part-type="genus">Tachysphex</tp:taxon-name-part> <tp:taxon-name-part taxon-name-part-type="species">austriacus</tp:taxon-name-part></tp:taxon-name></italic>, dorsal view <bold>54</bold> <italic><tp:taxon-name><tp:taxon-name-part taxon-name-part-type="genus">Tachysphex</tp:taxon-name-part> <tp:taxon-name-part taxon-name-part-type="species">hungaricus</tp:taxon-name-part></tp:taxon-name></italic> sp. n., dorsal view <bold>55</bold> <italic><tp:taxon-name><tp:taxon-name-part taxon-name-part-type="genus">Tachysphex</tp:taxon-name-part> <tp:taxon-name-part taxon-name-part-type="species">smissenae</tp:taxon-name-part></tp:taxon-name></italic> sp. n., dorsal view <bold>56</bold> <italic><tp:taxon-name><tp:taxon-name-part taxon-name-part-type="genus">Tachysphex</tp:taxon-name-part> <tp:taxon-name-part taxon-name-part-type="species">dimidiatus</tp:taxon-name-part></tp:taxon-name></italic>, dorsal view <bold>57</bold> <italic><tp:taxon-name><tp:taxon-name-part taxon-name-part-type="genus">Tachysphex</tp:taxon-name-part> <tp:taxon-name-part taxon-name-part-type="species">jokischianus</tp:taxon-name-part></tp:taxon-name></italic>, dorsal view <bold>58</bold> <italic><tp:taxon-name><tp:taxon-name-part taxon-name-part-type="genus">Tachysphex</tp:taxon-name-part> <tp:taxon-name-part taxon-name-part-type="species">pompiliformis</tp:taxon-name-part></tp:taxon-name></italic>, dorsal view <bold>59</bold> <italic><tp:taxon-name><tp:taxon-name-part taxon-name-part-type="genus">Tachysphex</tp:taxon-name-part> <tp:taxon-name-part taxon-name-part-type="species">bohemicus</tp:taxon-name-part></tp:taxon-name></italic> sp. n., posterior view <bold>60</bold> <italic><tp:taxon-name><tp:taxon-name-part taxon-name-part-type="genus">Tachysphex</tp:taxon-name-part> <tp:taxon-name-part taxon-name-part-type="species">dimidiatus</tp:taxon-name-part></tp:taxon-name></italic>, posterior view <bold>61</bold> <italic><tp:taxon-name><tp:taxon-name-part taxon-name-part-type="genus">Tachysphex</tp:taxon-name-part> <tp:taxon-name-part taxon-name-part-type="species">jokischianus</tp:taxon-name-part></tp:taxon-name></italic>, posterior view.</p></caption><graphic xmlns:xlink="http://www.w3.org/1999/xlink" xlink:href="zookeys-577-063-g010.jpg" position="float" orientation="portrait" xlink:type="simple" id="oo_84010.jpg"/></fig><fig id="F11" position="float" orientation="portrait"><label>Figures 62–76.</label><caption><p>Forefemoral notch of male, ventral and lateral view. <bold>62</bold> <italic><tp:taxon-name><tp:taxon-name-part taxon-name-part-type="genus">Tachysphex</tp:taxon-name-part> <tp:taxon-name-part taxon-name-part-type="species">austriacus</tp:taxon-name-part></tp:taxon-name></italic>, ventral view <bold>63</bold> <italic><tp:taxon-name><tp:taxon-name-part taxon-name-part-type="genus">Tachysphex</tp:taxon-name-part> <tp:taxon-name-part taxon-name-part-type="species">bohemicus</tp:taxon-name-part></tp:taxon-name></italic> sp. n., ventral view <bold>64</bold> <italic><tp:taxon-name><tp:taxon-name-part taxon-name-part-type="genus">Tachysphex</tp:taxon-name-part> <tp:taxon-name-part taxon-name-part-type="species">dimidiatus</tp:taxon-name-part></tp:taxon-name></italic>, ventral view <bold>65</bold> <italic><tp:taxon-name><tp:taxon-name-part taxon-name-part-type="genus">Tachysphex</tp:taxon-name-part> <tp:taxon-name-part taxon-name-part-type="species">jokischianus</tp:taxon-name-part></tp:taxon-name></italic>, ventral view <bold>66</bold> <italic><tp:taxon-name><tp:taxon-name-part taxon-name-part-type="genus">Tachysphex</tp:taxon-name-part> <tp:taxon-name-part taxon-name-part-type="species">nigripennis</tp:taxon-name-part></tp:taxon-name></italic>, ventral view <bold>67</bold> <italic><tp:taxon-name><tp:taxon-name-part taxon-name-part-type="genus">Tachysphex</tp:taxon-name-part> <tp:taxon-name-part taxon-name-part-type="species">opacus</tp:taxon-name-part></tp:taxon-name></italic>, ventral view <bold>68</bold> <italic><tp:taxon-name><tp:taxon-name-part taxon-name-part-type="genus">Tachysphex</tp:taxon-name-part> <tp:taxon-name-part taxon-name-part-type="species">pompiliformis</tp:taxon-name-part></tp:taxon-name></italic>, ventral view <bold>69</bold> <italic><tp:taxon-name><tp:taxon-name-part taxon-name-part-type="genus">Tachysphex</tp:taxon-name-part> <tp:taxon-name-part taxon-name-part-type="species">punctipleuris</tp:taxon-name-part></tp:taxon-name></italic> sp. n., ventral view <bold>70</bold> <italic><tp:taxon-name><tp:taxon-name-part taxon-name-part-type="genus">Tachysphex</tp:taxon-name-part> <tp:taxon-name-part taxon-name-part-type="species">bohemicus</tp:taxon-name-part></tp:taxon-name></italic> sp. n., lateral view <bold>71</bold> <italic><tp:taxon-name><tp:taxon-name-part taxon-name-part-type="genus">Tachysphex</tp:taxon-name-part> <tp:taxon-name-part taxon-name-part-type="species">dimidiatus</tp:taxon-name-part></tp:taxon-name></italic>, lateral view <bold>72</bold> <italic><tp:taxon-name><tp:taxon-name-part taxon-name-part-type="genus">Tachysphex</tp:taxon-name-part> <tp:taxon-name-part taxon-name-part-type="species">jokischianus</tp:taxon-name-part></tp:taxon-name></italic>, lateral view <bold>73</bold> <italic><tp:taxon-name><tp:taxon-name-part taxon-name-part-type="genus">Tachysphex</tp:taxon-name-part> <tp:taxon-name-part taxon-name-part-type="species">nobilis</tp:taxon-name-part></tp:taxon-name></italic> sp. n., lateral view <bold>74</bold> <italic><tp:taxon-name><tp:taxon-name-part taxon-name-part-type="genus">Tachysphex</tp:taxon-name-part> <tp:taxon-name-part taxon-name-part-type="species">opacus</tp:taxon-name-part></tp:taxon-name></italic>, lateral view <bold>75</bold> <italic><tp:taxon-name><tp:taxon-name-part taxon-name-part-type="genus">Tachysphex</tp:taxon-name-part> <tp:taxon-name-part taxon-name-part-type="species">pompiliformis</tp:taxon-name-part></tp:taxon-name></italic>, lateral view <bold>76</bold> <italic><tp:taxon-name><tp:taxon-name-part taxon-name-part-type="genus">Tachysphex</tp:taxon-name-part> <tp:taxon-name-part taxon-name-part-type="species">punctipleuris</tp:taxon-name-part></tp:taxon-name></italic> sp. n., lateral view.</p></caption><graphic xmlns:xlink="http://www.w3.org/1999/xlink" xlink:href="zookeys-577-063-g011.jpg" position="float" orientation="portrait" xlink:type="simple" id="oo_84011.jpg"/></fig><fig id="F12" position="float" orientation="portrait"><label>Figures 77–85.</label><caption><p>Tergum V, sculpture, female. <bold>77</bold> <italic><tp:taxon-name><tp:taxon-name-part taxon-name-part-type="genus">Tachysphex</tp:taxon-name-part> <tp:taxon-name-part taxon-name-part-type="species">austriacus</tp:taxon-name-part></tp:taxon-name></italic>, dorsal view <bold>78</bold> <italic><tp:taxon-name><tp:taxon-name-part taxon-name-part-type="genus">Tachysphex</tp:taxon-name-part> <tp:taxon-name-part taxon-name-part-type="species">hungaricus</tp:taxon-name-part></tp:taxon-name></italic> sp. n., dorsal view <bold>79</bold> <italic><tp:taxon-name><tp:taxon-name-part taxon-name-part-type="genus">Tachysphex</tp:taxon-name-part> <tp:taxon-name-part taxon-name-part-type="species">hungaricus</tp:taxon-name-part></tp:taxon-name></italic> sp. n., lateral view <bold>80</bold> <italic><tp:taxon-name><tp:taxon-name-part taxon-name-part-type="genus">Tachysphex</tp:taxon-name-part> <tp:taxon-name-part taxon-name-part-type="species">bohemicus</tp:taxon-name-part></tp:taxon-name></italic> sp. n., dorsal view <bold>81</bold> <italic><tp:taxon-name><tp:taxon-name-part taxon-name-part-type="genus">Tachysphex</tp:taxon-name-part> <tp:taxon-name-part taxon-name-part-type="species">smissenae</tp:taxon-name-part></tp:taxon-name></italic> sp. n., dorsal view <bold>82</bold> <italic><tp:taxon-name><tp:taxon-name-part taxon-name-part-type="genus">Tachysphex</tp:taxon-name-part> <tp:taxon-name-part taxon-name-part-type="species">smissenae</tp:taxon-name-part></tp:taxon-name></italic> sp. n., lateral view <bold>83</bold> <italic><tp:taxon-name><tp:taxon-name-part taxon-name-part-type="genus">Tachysphex</tp:taxon-name-part> <tp:taxon-name-part taxon-name-part-type="species">dimidiatus</tp:taxon-name-part></tp:taxon-name></italic>, dorsal view <bold>84</bold> <italic><tp:taxon-name><tp:taxon-name-part taxon-name-part-type="genus">Tachysphex</tp:taxon-name-part> <tp:taxon-name-part taxon-name-part-type="species">jokischianus</tp:taxon-name-part></tp:taxon-name></italic>, dorsal view <bold>85</bold> <italic><tp:taxon-name><tp:taxon-name-part taxon-name-part-type="genus">Tachysphex</tp:taxon-name-part> <tp:taxon-name-part taxon-name-part-type="species">pompiliformis</tp:taxon-name-part></tp:taxon-name></italic>, posterior view.</p></caption><graphic xmlns:xlink="http://www.w3.org/1999/xlink" xlink:href="zookeys-577-063-g012.jpg" position="float" orientation="portrait" xlink:type="simple" id="oo_84012.jpg"/></fig><fig id="F13" position="float" orientation="portrait"><label>Figures 86–90.</label><caption><p>Pygidium, female. <bold>86</bold> <italic><tp:taxon-name><tp:taxon-name-part taxon-name-part-type="genus">Tachysphex</tp:taxon-name-part> <tp:taxon-name-part taxon-name-part-type="species">austriacus</tp:taxon-name-part></tp:taxon-name></italic> <bold>87</bold> <italic><tp:taxon-name><tp:taxon-name-part taxon-name-part-type="genus">Tachysphex</tp:taxon-name-part> <tp:taxon-name-part taxon-name-part-type="species">bohemicus</tp:taxon-name-part></tp:taxon-name></italic> sp. n. <bold>88</bold> <italic><tp:taxon-name><tp:taxon-name-part taxon-name-part-type="genus">Tachysphex</tp:taxon-name-part> <tp:taxon-name-part taxon-name-part-type="species">jokischianus</tp:taxon-name-part></tp:taxon-name></italic> <bold>89</bold> <italic><tp:taxon-name><tp:taxon-name-part taxon-name-part-type="genus">Tachysphex</tp:taxon-name-part> <tp:taxon-name-part taxon-name-part-type="species">nigripennis</tp:taxon-name-part></tp:taxon-name></italic> <bold>90</bold> <italic><tp:taxon-name><tp:taxon-name-part taxon-name-part-type="genus">Tachysphex</tp:taxon-name-part> <tp:taxon-name-part taxon-name-part-type="species">pompiliformis</tp:taxon-name-part></tp:taxon-name></italic>.</p></caption><graphic xmlns:xlink="http://www.w3.org/1999/xlink" xlink:href="zookeys-577-063-g013.jpg" position="float" orientation="portrait" xlink:type="simple" id="oo_84013.jpg"/></fig><fig id="F14" position="float" orientation="portrait"><label>Figures 91–102.</label><caption><p>Volsella, lateral view. <bold>91</bold> <italic><tp:taxon-name><tp:taxon-name-part taxon-name-part-type="genus">Tachysphex</tp:taxon-name-part> <tp:taxon-name-part taxon-name-part-type="species">austriacus</tp:taxon-name-part></tp:taxon-name></italic> <bold>92</bold> <italic><tp:taxon-name><tp:taxon-name-part taxon-name-part-type="genus">Tachysphex</tp:taxon-name-part> <tp:taxon-name-part taxon-name-part-type="species">smissenae</tp:taxon-name-part></tp:taxon-name></italic> sp. n. <bold>93</bold> <italic><tp:taxon-name><tp:taxon-name-part taxon-name-part-type="genus">Tachysphex</tp:taxon-name-part> <tp:taxon-name-part taxon-name-part-type="species">bohemicus</tp:taxon-name-part></tp:taxon-name></italic> <bold>94</bold> <italic><tp:taxon-name><tp:taxon-name-part taxon-name-part-type="genus">Tachysphex</tp:taxon-name-part> <tp:taxon-name-part taxon-name-part-type="species">cretensis</tp:taxon-name-part></tp:taxon-name></italic> sp. n. <bold>95</bold> <italic><tp:taxon-name><tp:taxon-name-part taxon-name-part-type="genus">Tachysphex</tp:taxon-name-part> <tp:taxon-name-part taxon-name-part-type="species">dimidiatus</tp:taxon-name-part></tp:taxon-name></italic> <bold>96</bold> <italic><tp:taxon-name><tp:taxon-name-part taxon-name-part-type="genus">Tachysphex</tp:taxon-name-part> <tp:taxon-name-part taxon-name-part-type="species">ferrugineus</tp:taxon-name-part></tp:taxon-name></italic> <bold>97</bold> <italic><tp:taxon-name><tp:taxon-name-part taxon-name-part-type="genus">Tachysphex</tp:taxon-name-part> <tp:taxon-name-part taxon-name-part-type="species">jokischianus</tp:taxon-name-part></tp:taxon-name></italic> <bold>98</bold> <italic><tp:taxon-name><tp:taxon-name-part taxon-name-part-type="genus">Tachysphex</tp:taxon-name-part> <tp:taxon-name-part taxon-name-part-type="species">nigripennis</tp:taxon-name-part></tp:taxon-name></italic> <bold>99</bold> <italic><tp:taxon-name><tp:taxon-name-part taxon-name-part-type="genus">Tachysphex</tp:taxon-name-part> <tp:taxon-name-part taxon-name-part-type="species">nobilis</tp:taxon-name-part></tp:taxon-name></italic> sp. n. <bold>100</bold> <italic><tp:taxon-name><tp:taxon-name-part taxon-name-part-type="genus">Tachysphex</tp:taxon-name-part> <tp:taxon-name-part taxon-name-part-type="species">opacus</tp:taxon-name-part></tp:taxon-name></italic> <bold>101</bold> <italic><tp:taxon-name><tp:taxon-name-part taxon-name-part-type="genus">Tachysphex</tp:taxon-name-part> <tp:taxon-name-part taxon-name-part-type="species">pompiliformis</tp:taxon-name-part></tp:taxon-name></italic> <bold>102</bold> <italic><tp:taxon-name><tp:taxon-name-part taxon-name-part-type="genus">Tachysphex</tp:taxon-name-part> <tp:taxon-name-part taxon-name-part-type="species">punctipleuris</tp:taxon-name-part></tp:taxon-name></italic> sp. n.</p></caption><graphic xmlns:xlink="http://www.w3.org/1999/xlink" xlink:href="zookeys-577-063-g014.jpg" position="float" orientation="portrait" xlink:type="simple" id="oo_84014.jpg"/></fig><fig id="F16" position="float" orientation="portrait"><label>Figures 106–108.</label><caption><p>Supraantennal tubercles, frontal view. <bold>106</bold> <italic><tp:taxon-name><tp:taxon-name-part taxon-name-part-type="genus">Tachysphex</tp:taxon-name-part> <tp:taxon-name-part taxon-name-part-type="species">bohemicus</tp:taxon-name-part></tp:taxon-name></italic> sp. n. <bold>107</bold> <italic><tp:taxon-name><tp:taxon-name-part taxon-name-part-type="genus">Tachysphex</tp:taxon-name-part> <tp:taxon-name-part taxon-name-part-type="species">dimidiatus</tp:taxon-name-part></tp:taxon-name></italic> <bold>108</bold> <italic><tp:taxon-name><tp:taxon-name-part taxon-name-part-type="genus">Tachysphex</tp:taxon-name-part> <tp:taxon-name-part taxon-name-part-type="species">nobilis</tp:taxon-name-part></tp:taxon-name></italic> sp. n.</p></caption><graphic xmlns:xlink="http://www.w3.org/1999/xlink" xlink:href="zookeys-577-063-g016.jpg" position="float" orientation="portrait" xlink:type="simple" id="oo_84016.jpg"/></fig></tp:treatment-sec></tp:taxon-treatment>
