# Supplementary material for: Tachysphex austriacus Kohl, 1892 and T. pompiliformis (Panzer, 1804) (Hymenoptera, Crabronidae) are a complex of fourteen species in Europe and Turkey
Source: Zookeys. 2016 Apr 5;(577):63–123. doi: 10.3897/zookeys.577.7301 (PMC4829885; doi:10.3897/zookeys.577.7301)
Supplement: XML Treatment for Tachysphex dimidiatus [file zookeys.577.7301-treatment7.xml]

<!DOCTYPE tp:taxon-treatment
  PUBLIC "-//TaxonX//DTD Taxonomic Treatment Publishing DTD v0 20100105//EN" "tax-treatment-NSO.dtd">
<tp:taxon-treatment xmlns:tp="http://www.plazi.org/taxpub"><tp:treatment-meta><kwd-group><label>Taxon classification</label><kwd><named-content content-type="kingdom">Animalia</named-content></kwd><kwd><named-content content-type="order">Hymenoptera</named-content></kwd><kwd><named-content content-type="family">Crabronidae</named-content></kwd></kwd-group><mixed-citation publication-type="journal"><person-group><name><surname>Straka</surname><given-names>Jakub</given-names></name></person-group><article-title><italic><tp:taxon-name><tp:taxon-name-part taxon-name-part-type="genus">Tachysphex</tp:taxon-name-part> <tp:taxon-name-part taxon-name-part-type="species">austriacus</tp:taxon-name-part></tp:taxon-name></italic> Kohl, 1892 and <italic><tp:taxon-name><tp:taxon-name-part taxon-name-part-type="genus">T.</tp:taxon-name-part> <tp:taxon-name-part taxon-name-part-type="species">pompiliformis</tp:taxon-name-part></tp:taxon-name></italic> (Panzer, 1804) (<tp:taxon-name><tp:taxon-name-part taxon-name-part-type="order">Hymenoptera</tp:taxon-name-part></tp:taxon-name>, <tp:taxon-name><tp:taxon-name-part taxon-name-part-type="family">Crabronidae</tp:taxon-name-part></tp:taxon-name>) are a complex of fourteen species in Europe and Turkey</article-title><source>Zookeys</source><day>5</day><month>4</month><year>2016</year><volume>2016</volume><issue>577</issue><fpage>63</fpage><lpage>123</lpage><pub-id pub-id-type="doi">10.3897/zookeys.577.7301</pub-id></mixed-citation></tp:treatment-meta><tp:nomenclature><tp:taxon-name>
              <tp:taxon-name-part taxon-name-part-type="genus">Tachysphex</tp:taxon-name-part>
              <tp:taxon-name-part taxon-name-part-type="species">dimidiatus</tp:taxon-name-part>
            </tp:taxon-name><tp:taxon-authority>(Panzer, 1809), restored from synonymy</tp:taxon-authority><xref ref-type="fig" rid="F1">Figs 4</xref><xref ref-type="fig" rid="F2">, 16</xref><xref ref-type="fig" rid="F3">, 22</xref><xref ref-type="fig" rid="F4">, 24</xref><xref ref-type="fig" rid="F5">, 30</xref><xref ref-type="fig" rid="F10">, 56</xref><xref ref-type="fig" rid="F10">, 60</xref><xref ref-type="fig" rid="F11">, 64</xref><xref ref-type="fig" rid="F11">, 71</xref><xref ref-type="fig" rid="F12">, 83</xref><xref ref-type="fig" rid="F14">, 95</xref><xref ref-type="fig" rid="F16">, 107</xref><!--PageBreak--><tp:nomenclature-citation-list><tp:nomenclature-citation><tp:taxon-name><tp:taxon-name-part taxon-name-part-type="genus">Larra</tp:taxon-name-part> <tp:taxon-name-part taxon-name-part-type="species">dimidiata</tp:taxon-name-part></tp:taxon-name><comment> Panzer, 1809 (Heft 106: pl. 13), ♀. Type material lost. Type was probably from Germany.</comment></tp:nomenclature-citation></tp:nomenclature-citation-list></tp:nomenclature><tp:treatment-sec sec-type="type material"><title>Type material.</title><p>
              <named-content xmlns:xlink="http://www.w3.org/1999/xlink" content-type="dwc:typeStatus" xlink:type="simple">Neotype</named-content>: ♀, Germany: “Germany, BY, N of / Nürnberg, Tennenloher / Forst, <named-content xmlns:xlink="http://www.w3.org/1999/xlink" content-type="dwc:verbatimCoordinates" xlink:type="simple">49,57'N 11.04</named-content> / leg. Schmid-Egger / <named-content xmlns:xlink="http://www.w3.org/1999/xlink" content-type="date" xlink:type="simple">22.6.2008</named-content> by-te // <tp:taxon-name><tp:taxon-name-part taxon-name-part-type="genus">Tachysphex</tp:taxon-name-part></tp:taxon-name> / <tp:taxon-name><tp:taxon-name-part taxon-name-part-type="species">pompiliformis</tp:taxon-name-part></tp:taxon-name> Panzer ♀ / det Schmid-Egger 2010 // <named-content xmlns:xlink="http://www.w3.org/1999/xlink" content-type="dwc:institutional_code" xlink:type="simple">ZSM</named-content> / HYM 04855”. <named-content xmlns:xlink="http://www.w3.org/1999/xlink" content-type="dwc:typeStatus" xlink:type="simple">Neotype</named-content> in <named-content xmlns:xlink="http://www.w3.org/1999/xlink" content-type="dwc:institutional_code" xlink:type="simple">ZSM</named-content>, present designation.</p></tp:treatment-sec><tp:treatment-sec sec-type="material"><title>Additional material examined.</title><p>
              <bold>Austria</bold>: Kapfenstein env., Steirmark, <named-content xmlns:xlink="http://www.w3.org/1999/xlink" content-type="specimen-count" xlink:type="simple">1 ♂</named-content>, <named-content xmlns:xlink="http://www.w3.org/1999/xlink" content-type="date" xlink:type="simple">12. vi. 1989</named-content>, J. Tiefenthaler lgt., <named-content xmlns:xlink="http://www.w3.org/1999/xlink" content-type="dwc:institutional_code" xlink:type="simple">OLML</named-content>; Lechaue, Forchbach 1 km W, Tirol, A-lech3, <named-content xmlns:xlink="http://www.w3.org/1999/xlink" content-type="specimen-count" xlink:type="simple">1 ♂</named-content>, <named-content xmlns:xlink="http://www.w3.org/1999/xlink" content-type="date" xlink:type="simple">23. vi. 2006</named-content>, Ch. Schmid-Egger lgt., <named-content xmlns:xlink="http://www.w3.org/1999/xlink" content-type="dwc:institutional_code" xlink:type="simple">ZSM</named-content> HYM 04856; Lechufer, Unter-Pinswang, Reutte 6km NW, Tirol, A-lech1, <named-content xmlns:xlink="http://www.w3.org/1999/xlink" content-type="specimen-count" xlink:type="simple">1 ♂</named-content>, <named-content xmlns:xlink="http://www.w3.org/1999/xlink" content-type="date" xlink:type="simple">23. vi. 2006</named-content>, Ch. Schmid-Egger lgt., <named-content xmlns:xlink="http://www.w3.org/1999/xlink" content-type="dwc:institutional_code" xlink:type="simple">ZSM</named-content> HYM 04857; Mönchgraben, Ebelsberg, Oberösterreich, <named-content xmlns:xlink="http://www.w3.org/1999/xlink" content-type="specimen-count" xlink:type="simple">1 ♀</named-content>, <named-content xmlns:xlink="http://www.w3.org/1999/xlink" content-type="date" xlink:type="simple">22. viii. 1948</named-content>, F. Koller lgt., <named-content xmlns:xlink="http://www.w3.org/1999/xlink" content-type="dwc:institutional_code" xlink:type="simple">ZSM</named-content>; <bold>Czech Republic</bold>: Boh. centr., Cihelna v Bažantnici, Praha-Hloubětín, <named-content xmlns:xlink="http://www.w3.org/1999/xlink" content-type="specimen-count" xlink:type="simple">1 <!--PageBreak-->♂</named-content>, <named-content xmlns:xlink="http://www.w3.org/1999/xlink" content-type="specimen-count" xlink:type="simple">2 ♀♀</named-content>, <named-content xmlns:xlink="http://www.w3.org/1999/xlink" content-type="date" xlink:type="simple">7. vii. 1998</named-content>, <named-content xmlns:xlink="http://www.w3.org/1999/xlink" content-type="specimen-count" xlink:type="simple">1 ♂</named-content>, <named-content xmlns:xlink="http://www.w3.org/1999/xlink" content-type="specimen-count" xlink:type="simple">5 ♀♀</named-content>, <named-content xmlns:xlink="http://www.w3.org/1999/xlink" content-type="date" xlink:type="simple">17. viii. 1998</named-content>, <named-content xmlns:xlink="http://www.w3.org/1999/xlink" content-type="specimen-count" xlink:type="simple">5♂♂</named-content>, <named-content xmlns:xlink="http://www.w3.org/1999/xlink" content-type="specimen-count" xlink:type="simple">2 ♀♀</named-content>, <named-content xmlns:xlink="http://www.w3.org/1999/xlink" content-type="date" xlink:type="simple">22. vi. 1998</named-content>, <named-content xmlns:xlink="http://www.w3.org/1999/xlink" content-type="specimen-count" xlink:type="simple">7 ♂♂</named-content>, <named-content xmlns:xlink="http://www.w3.org/1999/xlink" content-type="specimen-count" xlink:type="simple">3 ♀♀</named-content>, <named-content xmlns:xlink="http://www.w3.org/1999/xlink" content-type="date" xlink:type="simple">2. viii. 1998</named-content>, J. Straka lgt., <abbrev xmlns:xlink="http://www.w3.org/1999/xlink" content-type="institution" xlink:title="Jakub Straka, Praha, Czech Republic" xlink:type="simple">JSPC</abbrev>; Divoká Šárka, Praha-Liboc, <named-content xmlns:xlink="http://www.w3.org/1999/xlink" content-type="specimen-count" xlink:type="simple">1 ♀</named-content>, <named-content xmlns:xlink="http://www.w3.org/1999/xlink" content-type="date" xlink:type="simple">16. viii. 1998</named-content>, <named-content xmlns:xlink="http://www.w3.org/1999/xlink" content-type="specimen-count" xlink:type="simple">1 ♂</named-content>, <named-content xmlns:xlink="http://www.w3.org/1999/xlink" content-type="date" xlink:type="simple">10. vii. 1998</named-content>, <named-content xmlns:xlink="http://www.w3.org/1999/xlink" content-type="specimen-count" xlink:type="simple">1 ♂</named-content>, <named-content xmlns:xlink="http://www.w3.org/1999/xlink" content-type="date" xlink:type="simple">4. viii. 1998</named-content>, J. Straka lgt., <abbrev xmlns:xlink="http://www.w3.org/1999/xlink" content-type="institution" xlink:title="Jakub Straka, Praha, Czech Republic" xlink:type="simple">JSPC</abbrev>; Chvalské skály, Praha-H. Počernice, <named-content xmlns:xlink="http://www.w3.org/1999/xlink" content-type="specimen-count" xlink:type="simple">1 ♀</named-content>, <named-content xmlns:xlink="http://www.w3.org/1999/xlink" content-type="date" xlink:type="simple">18. viii. 1998</named-content>, J. Straka lgt., <abbrev xmlns:xlink="http://www.w3.org/1999/xlink" content-type="institution" xlink:title="Jakub Straka, Praha, Czech Republic" xlink:type="simple">JSPC</abbrev>; Chvalský lom, Praha-H. Počernice, <named-content xmlns:xlink="http://www.w3.org/1999/xlink" content-type="specimen-count" xlink:type="simple">1 ♀</named-content>, <named-content xmlns:xlink="http://www.w3.org/1999/xlink" content-type="date" xlink:type="simple">3. vi. 1998</named-content>, <named-content xmlns:xlink="http://www.w3.org/1999/xlink" content-type="specimen-count" xlink:type="simple">1 ♂</named-content>, <named-content xmlns:xlink="http://www.w3.org/1999/xlink" content-type="specimen-count" xlink:type="simple">1 ♀</named-content>, <named-content xmlns:xlink="http://www.w3.org/1999/xlink" content-type="date" xlink:type="simple">28. vi. 1998</named-content>, <named-content xmlns:xlink="http://www.w3.org/1999/xlink" content-type="specimen-count" xlink:type="simple">5 ♂♂</named-content>, <named-content xmlns:xlink="http://www.w3.org/1999/xlink" content-type="specimen-count" xlink:type="simple">1 ♀</named-content>, <named-content xmlns:xlink="http://www.w3.org/1999/xlink" content-type="date" xlink:type="simple">3. viii. 1998</named-content>, J. Straka lgt., <abbrev xmlns:xlink="http://www.w3.org/1999/xlink" content-type="institution" xlink:title="Jakub Straka, Praha, Czech Republic" xlink:type="simple">JSPC</abbrev>; Podbabské skály, Praha-Dejvice, <named-content xmlns:xlink="http://www.w3.org/1999/xlink" content-type="specimen-count" xlink:type="simple">1 ♀</named-content>, <named-content xmlns:xlink="http://www.w3.org/1999/xlink" content-type="date" xlink:type="simple">5. vii. 2003</named-content>, J. Straka lgt., <abbrev xmlns:xlink="http://www.w3.org/1999/xlink" content-type="institution" xlink:title="Jakub Straka, Praha, Czech Republic" xlink:type="simple">JSPC</abbrev>; Radotínské údolí, Praha-Radotín, <named-content xmlns:xlink="http://www.w3.org/1999/xlink" content-type="specimen-count" xlink:type="simple">1 ♀</named-content>, <named-content xmlns:xlink="http://www.w3.org/1999/xlink" content-type="date" xlink:type="simple">15. viii. 1998</named-content>, J. Straka lgt., <abbrev xmlns:xlink="http://www.w3.org/1999/xlink" content-type="institution" xlink:title="Jakub Straka, Praha, Czech Republic" xlink:type="simple">JSPC</abbrev>; Boh.mer., Chlum u Třeboně, lom Františkov, <named-content xmlns:xlink="http://www.w3.org/1999/xlink" content-type="specimen-count" xlink:type="simple">1 ♂</named-content>, <named-content xmlns:xlink="http://www.w3.org/1999/xlink" content-type="specimen-count" xlink:type="simple">1 ♀</named-content>, <named-content xmlns:xlink="http://www.w3.org/1999/xlink" content-type="date" xlink:type="simple">29. vii. 2002</named-content>, J. Halada lgt., <abbrev xmlns:xlink="http://www.w3.org/1999/xlink" content-type="institution" xlink:title="Jakub Straka, Praha, Czech Republic" xlink:type="simple">JSPC</abbrev>; Boh.or., Bartoušov, sand quarry, <named-content xmlns:xlink="http://www.w3.org/1999/xlink" content-type="specimen-count" xlink:type="simple">1 ♂</named-content>, <named-content xmlns:xlink="http://www.w3.org/1999/xlink" content-type="date" xlink:type="simple">28.-31. vii. 2015</named-content>, J. Straka lgt., <abbrev xmlns:xlink="http://www.w3.org/1999/xlink" content-type="institution" xlink:title="Jakub Straka, Praha, Czech Republic" xlink:type="simple">JSPC</abbrev>; Veská, Pardubice env., sand dune, <named-content xmlns:xlink="http://www.w3.org/1999/xlink" content-type="specimen-count" xlink:type="simple">1 ♂</named-content>, <named-content xmlns:xlink="http://www.w3.org/1999/xlink" content-type="date" xlink:type="simple">1. vi. 2012</named-content>, R. Tropek lgt., <abbrev xmlns:xlink="http://www.w3.org/1999/xlink" content-type="institution" xlink:title="Jakub Straka, Praha, Czech Republic" xlink:type="simple">JSPC</abbrev>; Mor. mer., Mutěnice, <named-content xmlns:xlink="http://www.w3.org/1999/xlink" content-type="specimen-count" xlink:type="simple">1 ♀</named-content>, <named-content xmlns:xlink="http://www.w3.org/1999/xlink" content-type="date" xlink:type="simple">12. viii. 1963</named-content>, J. Strejček lgt., <abbrev xmlns:xlink="http://www.w3.org/1999/xlink" content-type="institution" xlink:title="Christian Schmid-Egger, Berlin, Germany" xlink:type="simple">CSE</abbrev>; Velká Klajdovka NR, Brno-Líšeň, <named-content xmlns:xlink="http://www.w3.org/1999/xlink" content-type="specimen-count" xlink:type="simple">3 ♂♂</named-content>, <named-content xmlns:xlink="http://www.w3.org/1999/xlink" content-type="date" xlink:type="simple">11. vi. 2014</named-content>, M. Říha lgt., <abbrev xmlns:xlink="http://www.w3.org/1999/xlink" content-type="institution" xlink:title="Martin Říha, Brno, Czech Republic" xlink:type="simple">MRBC</abbrev>, <abbrev xmlns:xlink="http://www.w3.org/1999/xlink" content-type="institution" xlink:title="Jakub Straka, Praha, Czech Republic" xlink:type="simple">JSPC</abbrev>; Mor. or., Krhová, clay quarry, natural reclamation, <named-content xmlns:xlink="http://www.w3.org/1999/xlink" content-type="specimen-count" xlink:type="simple">1 ♀</named-content>, <named-content xmlns:xlink="http://www.w3.org/1999/xlink" content-type="date" xlink:type="simple">3.-5. viii. 2015</named-content>, J. Straka lgt., <abbrev xmlns:xlink="http://www.w3.org/1999/xlink" content-type="institution" xlink:title="Christian Schmid-Egger, Berlin, Germany" xlink:type="simple">CSE</abbrev>; Kurovice, lom, vápenec, přírodní rekultivace, <named-content xmlns:xlink="http://www.w3.org/1999/xlink" content-type="specimen-count" xlink:type="simple">1 ♂</named-content>, <named-content xmlns:xlink="http://www.w3.org/1999/xlink" content-type="date" xlink:type="simple">3.-5. viii. 2015</named-content>, J. Straka lgt., <abbrev xmlns:xlink="http://www.w3.org/1999/xlink" content-type="institution" xlink:title="Christian Schmid-Egger, Berlin, Germany" xlink:type="simple">CSE</abbrev>; Rasová, sandstone quarry, <named-content xmlns:xlink="http://www.w3.org/1999/xlink" content-type="specimen-count" xlink:type="simple">1 ♀</named-content>, <named-content xmlns:xlink="http://www.w3.org/1999/xlink" content-type="date" xlink:type="simple">4.-6. viii. 2015</named-content>, J. Straka lgt., <abbrev xmlns:xlink="http://www.w3.org/1999/xlink" content-type="institution" xlink:title="Christian Schmid-Egger, Berlin, Germany" xlink:type="simple">CSE</abbrev>; Žlutava, sandstone quarry, <named-content xmlns:xlink="http://www.w3.org/1999/xlink" content-type="specimen-count" xlink:type="simple">1 ♀</named-content>, <named-content xmlns:xlink="http://www.w3.org/1999/xlink" content-type="date" xlink:type="simple">4.-6. viii. 2015</named-content>, J. Straka lgt., <abbrev xmlns:xlink="http://www.w3.org/1999/xlink" content-type="institution" xlink:title="Jakub Straka, Praha, Czech Republic" xlink:type="simple">JSPC</abbrev>; <bold>Bulgaria</bold>: Banitsa, <named-content xmlns:xlink="http://www.w3.org/1999/xlink" content-type="specimen-count" xlink:type="simple">1 ♀</named-content>, <named-content xmlns:xlink="http://www.w3.org/1999/xlink" content-type="date" xlink:type="simple">31. vii. 2013</named-content>, L. Toshkov lgt., <abbrev xmlns:xlink="http://www.w3.org/1999/xlink" content-type="institution" xlink:title="Institute of Biodiversity and Ecosystem Research, Sofia, Bulgaria Toshko Ljubomirov" xlink:type="simple">IBER</abbrev>; Gorna Ribnitsa S, Maleshevska Planina, <named-content xmlns:xlink="http://www.w3.org/1999/xlink" content-type="specimen-count" xlink:type="simple">1 ♂</named-content>, <named-content xmlns:xlink="http://www.w3.org/1999/xlink" content-type="date" xlink:type="simple">22. vi. 2007</named-content>, T. Ljubomirov lgt., <abbrev xmlns:xlink="http://www.w3.org/1999/xlink" content-type="institution" xlink:title="Institute of Biodiversity and Ecosystem Research, Sofia, Bulgaria Toshko Ljubomirov" xlink:type="simple">IBER</abbrev>; Gorno Kadiysko, Etropolska Planina, <named-content xmlns:xlink="http://www.w3.org/1999/xlink" content-type="specimen-count" xlink:type="simple">4 ♂♂</named-content>, <named-content xmlns:xlink="http://www.w3.org/1999/xlink" content-type="date" xlink:type="simple">19. viii. 2008</named-content>, T. Ljubomirov lgt. <abbrev xmlns:xlink="http://www.w3.org/1999/xlink" content-type="institution" xlink:title="Institute of Biodiversity and Ecosystem Research, Sofia, Bulgaria Toshko Ljubomirov" xlink:type="simple">IBER</abbrev>; Gotsev Vruh W, Slavyanka Mts., <named-content xmlns:xlink="http://www.w3.org/1999/xlink" content-type="specimen-count" xlink:type="simple">1 ♀</named-content>, <named-content xmlns:xlink="http://www.w3.org/1999/xlink" content-type="date" xlink:type="simple">2. ix. 2006</named-content>, N. Simonov &amp; M. L. Langourov lgt., <abbrev xmlns:xlink="http://www.w3.org/1999/xlink" content-type="institution" xlink:title="Institute of Biodiversity and Ecosystem Research, Sofia, Bulgaria Toshko Ljubomirov" xlink:type="simple">IBER</abbrev>; Kameshtitsa reserve, <named-content xmlns:xlink="http://www.w3.org/1999/xlink" content-type="specimen-count" xlink:type="simple">1 ♂</named-content>, <named-content xmlns:xlink="http://www.w3.org/1999/xlink" content-type="date" xlink:type="simple">30. vi. 2014</named-content>, T. Ljubomirov lgt., <abbrev xmlns:xlink="http://www.w3.org/1999/xlink" content-type="institution" xlink:title="Institute of Biodiversity and Ecosystem Research, Sofia, Bulgaria Toshko Ljubomirov" xlink:type="simple">IBER</abbrev>; Macedonia cotage W, Rila Mts., <named-content xmlns:xlink="http://www.w3.org/1999/xlink" content-type="specimen-count" xlink:type="simple">1 ♂</named-content>, <abbrev xmlns:xlink="http://www.w3.org/1999/xlink" content-type="institution" xlink:title="Institute of Biodiversity and Ecosystem Research, Sofia, Bulgaria Toshko Ljubomirov" xlink:type="simple">IBER</abbrev>, <named-content xmlns:xlink="http://www.w3.org/1999/xlink" content-type="dwc:institutional_code" xlink:type="simple">CCDB</named-content>-05716-H01; <named-content xmlns:xlink="http://www.w3.org/1999/xlink" content-type="specimen-count" xlink:type="simple">1 ♂</named-content>, <named-content xmlns:xlink="http://www.w3.org/1999/xlink" content-type="dwc:institutional_code" xlink:type="simple">CCDB</named-content>-05716-H02, <named-content xmlns:xlink="http://www.w3.org/1999/xlink" content-type="specimen-count" xlink:type="simple">1 ♂</named-content>, <named-content xmlns:xlink="http://www.w3.org/1999/xlink" content-type="dwc:institutional_code" xlink:type="simple">CCDB</named-content>-05716-H04, <named-content xmlns:xlink="http://www.w3.org/1999/xlink" content-type="date" xlink:type="simple">28. viii. 2010</named-content>, <named-content xmlns:xlink="http://www.w3.org/1999/xlink" content-type="specimen-count" xlink:type="simple">1♂</named-content>, <named-content xmlns:xlink="http://www.w3.org/1999/xlink" content-type="specimen-count" xlink:type="simple">1 ♀</named-content>, <named-content xmlns:xlink="http://www.w3.org/1999/xlink" content-type="date" xlink:type="simple">31. vii. 2009</named-content>, T. Ljubomirov lgt., <abbrev xmlns:xlink="http://www.w3.org/1999/xlink" content-type="institution" xlink:title="Institute of Biodiversity and Ecosystem Research, Sofia, Bulgaria Toshko Ljubomirov" xlink:type="simple">IBER</abbrev>; Parangalitsa NW, Rila Mts., <named-content xmlns:xlink="http://www.w3.org/1999/xlink" content-type="specimen-count" xlink:type="simple">2 ♀♀</named-content>, <named-content xmlns:xlink="http://www.w3.org/1999/xlink" content-type="date" xlink:type="simple">6. vii. 2007</named-content>, <named-content xmlns:xlink="http://www.w3.org/1999/xlink" content-type="specimen-count" xlink:type="simple">1 ♀</named-content>, <named-content xmlns:xlink="http://www.w3.org/1999/xlink" content-type="date" xlink:type="simple">27. viii. 2010</named-content>, <named-content xmlns:xlink="http://www.w3.org/1999/xlink" content-type="specimen-count" xlink:type="simple">1 ♂</named-content>, <named-content xmlns:xlink="http://www.w3.org/1999/xlink" content-type="date" xlink:type="simple">29. viii. 2010</named-content>, <named-content xmlns:xlink="http://www.w3.org/1999/xlink" content-type="specimen-count" xlink:type="simple">1 ♂</named-content>, <named-content xmlns:xlink="http://www.w3.org/1999/xlink" content-type="date" xlink:type="simple">12. vii. 2011</named-content>, <named-content xmlns:xlink="http://www.w3.org/1999/xlink" content-type="specimen-count" xlink:type="simple">1 ♂</named-content>, <named-content xmlns:xlink="http://www.w3.org/1999/xlink" content-type="date" xlink:type="simple">27. viii. 2011</named-content>, <named-content xmlns:xlink="http://www.w3.org/1999/xlink" content-type="specimen-count" xlink:type="simple">1 ♂</named-content>, <named-content xmlns:xlink="http://www.w3.org/1999/xlink" content-type="dwc:institutional_code" xlink:type="simple">CCDB</named-content>-05716-H10, <named-content xmlns:xlink="http://www.w3.org/1999/xlink" content-type="date" xlink:type="simple">29. viii. 2011</named-content>, <named-content xmlns:xlink="http://www.w3.org/1999/xlink" content-type="specimen-count" xlink:type="simple">2 ♀♀</named-content>, <named-content xmlns:xlink="http://www.w3.org/1999/xlink" content-type="date" xlink:type="simple">18. vii. 2012</named-content>, T. Ljubomirov lgt., <abbrev xmlns:xlink="http://www.w3.org/1999/xlink" content-type="institution" xlink:title="Institute of Biodiversity and Ecosystem Research, Sofia, Bulgaria Toshko Ljubomirov" xlink:type="simple">IBER</abbrev>; Razdol, Maleshevska Planina, <named-content xmlns:xlink="http://www.w3.org/1999/xlink" content-type="specimen-count" xlink:type="simple">6 ♂♂</named-content>, <named-content xmlns:xlink="http://www.w3.org/1999/xlink" content-type="specimen-count" xlink:type="simple">3 ♀♀</named-content>, <named-content xmlns:xlink="http://www.w3.org/1999/xlink" content-type="date" xlink:type="simple">27. vi. 2008</named-content>, T. Ljubomirov lgt., <abbrev xmlns:xlink="http://www.w3.org/1999/xlink" content-type="institution" xlink:title="Institute of Biodiversity and Ecosystem Research, Sofia, Bulgaria Toshko Ljubomirov" xlink:type="simple">IBER</abbrev>;Vodni Pad SE, <named-content xmlns:xlink="http://www.w3.org/1999/xlink" content-type="specimen-count" xlink:type="simple">1 ♂</named-content>, <named-content xmlns:xlink="http://www.w3.org/1999/xlink" content-type="date" xlink:type="simple">18. viii. 2013</named-content>, O. Todorov lgt., <abbrev xmlns:xlink="http://www.w3.org/1999/xlink" content-type="institution" xlink:title="Institute of Biodiversity and Ecosystem Research, Sofia, Bulgaria Toshko Ljubomirov" xlink:type="simple">IBER</abbrev>; Vrah pek, Ilyov SE, Maleshevska Planina, <named-content xmlns:xlink="http://www.w3.org/1999/xlink" content-type="specimen-count" xlink:type="simple">2 ♂♂</named-content>, <named-content xmlns:xlink="http://www.w3.org/1999/xlink" content-type="specimen-count" xlink:type="simple">1 ♀</named-content>, <named-content xmlns:xlink="http://www.w3.org/1999/xlink" content-type="date" xlink:type="simple">28. vi. 2008</named-content>, T. Ljubomirov lgt., <abbrev xmlns:xlink="http://www.w3.org/1999/xlink" content-type="institution" xlink:title="Institute of Biodiversity and Ecosystem Research, Sofia, Bulgaria Toshko Ljubomirov" xlink:type="simple">IBER</abbrev>; Chiša Kamenica, Pirin Mts., <named-content xmlns:xlink="http://www.w3.org/1999/xlink" content-type="specimen-count" xlink:type="simple">4 ♂♂</named-content>, <named-content xmlns:xlink="http://www.w3.org/1999/xlink" content-type="specimen-count" xlink:type="simple">3 ♀♀</named-content>, <named-content xmlns:xlink="http://www.w3.org/1999/xlink" content-type="date" xlink:type="simple">11. viii. 2005</named-content>, J. Straka lgt., <abbrev xmlns:xlink="http://www.w3.org/1999/xlink" content-type="institution" xlink:title="Jakub Straka, Praha, Czech Republic" xlink:type="simple">JSPC</abbrev>; <bold>France</bold>: Valvignères, “Les Reynauds” Weinberge, 15 km SW Montélimar, <named-content xmlns:xlink="http://www.w3.org/1999/xlink" content-type="specimen-count" xlink:type="simple">1 ♀</named-content>, <named-content xmlns:xlink="http://www.w3.org/1999/xlink" content-type="date" xlink:type="simple">18. vi. 2004</named-content>, J. v. d. Smissen lgt., <abbrev xmlns:xlink="http://www.w3.org/1999/xlink" content-type="institution" xlink:title="Upper Silesian Museum, Bytom, Poland Waldemar Żyła" xlink:type="simple">USMB</abbrev>; <bold>Germany</bold>: Breitbrunn/Ammersee, <named-content xmlns:xlink="http://www.w3.org/1999/xlink" content-type="specimen-count" xlink:type="simple">1 ♂</named-content>, <named-content xmlns:xlink="http://www.w3.org/1999/xlink" content-type="date" xlink:type="simple">14. iv. 2005</named-content>, Ch. Schmid-Egger lgt., <abbrev xmlns:xlink="http://www.w3.org/1999/xlink" content-type="institution" xlink:title="Christian Schmid-Egger, Berlin, Germany" xlink:type="simple">CSE</abbrev>; Bretten, Diefenbach, Stromberg, Baden-Württemberg, S15, <named-content xmlns:xlink="http://www.w3.org/1999/xlink" content-type="specimen-count" xlink:type="simple">1 ♂</named-content>, <named-content xmlns:xlink="http://www.w3.org/1999/xlink" content-type="date" xlink:type="simple">8. viii. 1990</named-content>, Ch. Schmid-Egger lgt., <abbrev xmlns:xlink="http://www.w3.org/1999/xlink" content-type="institution" xlink:title="Christian Schmid-Egger, Berlin, Germany" xlink:type="simple">CSE</abbrev>; Grafenau, 6km N, Bayern, Rie-1, <named-content xmlns:xlink="http://www.w3.org/1999/xlink" content-type="specimen-count" xlink:type="simple">1 ♀</named-content>, <named-content xmlns:xlink="http://www.w3.org/1999/xlink" content-type="date" xlink:type="simple">23. vii. 2008</named-content>, Ch. Schmid-Egger lgt., <named-content xmlns:xlink="http://www.w3.org/1999/xlink" content-type="dwc:institutional_code" xlink:type="simple">ZSM</named-content> HYM 04854; Garmisch-Partenkirchen, Wiese E Vogelwarte, <named-content xmlns:xlink="http://www.w3.org/1999/xlink" content-type="specimen-count" xlink:type="simple">1 ♀</named-content>, <named-content xmlns:xlink="http://www.w3.org/1999/xlink" content-type="date" xlink:type="simple">10. v. 2012</named-content>, D. Doczkal lgt., <named-content xmlns:xlink="http://www.w3.org/1999/xlink" content-type="dwc:institutional_code" xlink:type="simple">ZSM</named-content>, Lagerlechfeld 4 km NE, Bayern, <named-content xmlns:xlink="http://www.w3.org/1999/xlink" content-type="specimen-count" xlink:type="simple">1 ♂</named-content>, <named-content xmlns:xlink="http://www.w3.org/1999/xlink" content-type="date" xlink:type="simple">5. viii. 2007</named-content>, Ch. Schmid-Egger lgt., <abbrev xmlns:xlink="http://www.w3.org/1999/xlink" content-type="institution" xlink:title="Christian Schmid-Egger, Berlin, Germany" xlink:type="simple">CSE</abbrev>; Mühltal, Starnberg, <named-content xmlns:xlink="http://www.w3.org/1999/xlink" content-type="specimen-count" xlink:type="simple">1 ♂</named-content>, <named-content xmlns:xlink="http://www.w3.org/1999/xlink" content-type="specimen-count" xlink:type="simple">1♀</named-content>, <named-content xmlns:xlink="http://www.w3.org/1999/xlink" content-type="date" xlink:type="simple">6. vi. 1948</named-content>, F. Stöcklein lgt., <named-content xmlns:xlink="http://www.w3.org/1999/xlink" content-type="dwc:institutional_code" xlink:type="simple">ZSM</named-content>; Ochsenbach, Stromberg, Vaihingen/Enz, Baden-Württemberg, Ob5, <named-content xmlns:xlink="http://www.w3.org/1999/xlink" content-type="specimen-count" xlink:type="simple">1 ♂</named-content>, <named-content xmlns:xlink="http://www.w3.org/1999/xlink" content-type="date" xlink:type="simple">8. viii. 1990</named-content>, Ch. Schmid-Egger lgt., <abbrev xmlns:xlink="http://www.w3.org/1999/xlink" content-type="institution" xlink:title="Christian Schmid-Egger, Berlin, Germany" xlink:type="simple">CSE</abbrev>; Starnberg, <named-content xmlns:xlink="http://www.w3.org/1999/xlink" content-type="specimen-count" xlink:type="simple">1 ♂</named-content>, <named-content xmlns:xlink="http://www.w3.org/1999/xlink" content-type="specimen-count" xlink:type="simple">1 ♀</named-content>, <named-content xmlns:xlink="http://www.w3.org/1999/xlink" content-type="date" xlink:type="simple">16. vii. 1939</named-content>, F. Stöcklein lgt., <named-content xmlns:xlink="http://www.w3.org/1999/xlink" content-type="dwc:institutional_code" xlink:type="simple">ZSM</named-content>; Waldtruderinger Forst, Neuperlach, München, <named-content xmlns:xlink="http://www.w3.org/1999/xlink" content-type="specimen-count" xlink:type="simple">1 ♂</named-content>, <named-content xmlns:xlink="http://www.w3.org/1999/xlink" content-type="date" xlink:type="simple">9. vi. 1998</named-content>, J. Schuberth lgt., <named-content xmlns:xlink="http://www.w3.org/1999/xlink" content-type="dwc:institutional_code" xlink:type="simple">ZSM</named-content>; <bold>Italy</bold>: Eita, Bormio 14 km SW, Valtellina, Lombardia prov.; <named-content xmlns:xlink="http://www.w3.org/1999/xlink" content-type="specimen-count" xlink:type="simple">1 ♂</named-content>, <named-content xmlns:xlink="http://www.w3.org/1999/xlink" content-type="date" xlink:type="simple">9. vii. 2006</named-content>, Ch. Schmid-Egger lgt., <abbrev xmlns:xlink="http://www.w3.org/1999/xlink" content-type="institution" xlink:title="Christian Schmid-Egger, Berlin, Germany" xlink:type="simple">CSE</abbrev>; Lasa, Vinschgau 2 km N, Trentino-Alto Adige prov., <named-content xmlns:xlink="http://www.w3.org/1999/xlink" content-type="specimen-count" xlink:type="simple">3 ♂♂</named-content>, <named-content xmlns:xlink="http://www.w3.org/1999/xlink" content-type="date" xlink:type="simple">8. vi. 2007</named-content>, Ch. Schmid-Egger lgt., <abbrev xmlns:xlink="http://www.w3.org/1999/xlink" content-type="institution" xlink:title="Christian Schmid-Egger, Berlin, Germany" xlink:type="simple">CSE</abbrev>; Lillaz, Valle d’Aosta, 14 km S Aosta, I-aoF, <named-content xmlns:xlink="http://www.w3.org/1999/xlink" content-type="specimen-count" xlink:type="simple">1 ♂</named-content>, <named-content xmlns:xlink="http://www.w3.org/1999/xlink" content-type="date" xlink:type="simple">7. vii. 1995</named-content>, Ch. Schmid-Egger lgt., <abbrev xmlns:xlink="http://www.w3.org/1999/xlink" content-type="institution" xlink:title="Christian Schmid-Egger, Berlin, Germany" xlink:type="simple">CSE</abbrev>; Passo Gavia 3 km <!--PageBreak-->N, Bormio 13 km SE, Lombardia prov., <named-content xmlns:xlink="http://www.w3.org/1999/xlink" content-type="specimen-count" xlink:type="simple">5 ♀♀</named-content>, <named-content xmlns:xlink="http://www.w3.org/1999/xlink" content-type="date" xlink:type="simple">27. vii. 2007</named-content>, Ch. Schmid-Egger lgt., <abbrev xmlns:xlink="http://www.w3.org/1999/xlink" content-type="institution" xlink:title="Christian Schmid-Egger, Berlin, Germany" xlink:type="simple">CSE</abbrev>; Pondel, Aosta 8 km SW, Valle d’Aosta prov., <named-content xmlns:xlink="http://www.w3.org/1999/xlink" content-type="specimen-count" xlink:type="simple">1 ♀</named-content>, <named-content xmlns:xlink="http://www.w3.org/1999/xlink" content-type="date" xlink:type="simple">4. viii. 1996</named-content>, Ch. Schmid-Egger lgt., <abbrev xmlns:xlink="http://www.w3.org/1999/xlink" content-type="institution" xlink:title="Christian Schmid-Egger, Berlin, Germany" xlink:type="simple">CSE</abbrev>; Tubre/Taufers, Vinschgau 1 km NE, Trentino-Alto Adige prov., <named-content xmlns:xlink="http://www.w3.org/1999/xlink" content-type="specimen-count" xlink:type="simple">2 ♂♂</named-content>, <named-content xmlns:xlink="http://www.w3.org/1999/xlink" content-type="specimen-count" xlink:type="simple">1 ♀</named-content>, <named-content xmlns:xlink="http://www.w3.org/1999/xlink" content-type="date" xlink:type="simple">27. vii. 2007</named-content>, Ch. Schmid-Egger lgt., <abbrev xmlns:xlink="http://www.w3.org/1999/xlink" content-type="institution" xlink:title="Christian Schmid-Egger, Berlin, Germany" xlink:type="simple">CSE</abbrev>; Vetan, Aosta 9 km W, Valle d’Aosta prov., <named-content xmlns:xlink="http://www.w3.org/1999/xlink" content-type="specimen-count" xlink:type="simple">1 ♂</named-content>, <named-content xmlns:xlink="http://www.w3.org/1999/xlink" content-type="date" xlink:type="simple">15. vi. 1996</named-content>, P. Rosa lgt., <abbrev xmlns:xlink="http://www.w3.org/1999/xlink" content-type="institution" xlink:title="Christian Schmid-Egger, Berlin, Germany" xlink:type="simple">CSE</abbrev>; Lanzada, Sondrio 11 km N, Lombardia, I-valD, <named-content xmlns:xlink="http://www.w3.org/1999/xlink" content-type="specimen-count" xlink:type="simple">1 ♀</named-content>, <named-content xmlns:xlink="http://www.w3.org/1999/xlink" content-type="date" xlink:type="simple">9. vii. 2006</named-content>, Ch. Schmid-Egger, <named-content xmlns:xlink="http://www.w3.org/1999/xlink" content-type="dwc:institutional_code" xlink:type="simple">ZSM</named-content> HYM 11876; Partschins, Province of Bolzano - South Tyrol, <named-content xmlns:xlink="http://www.w3.org/1999/xlink" content-type="specimen-count" xlink:type="simple">1 ♂</named-content>, <named-content xmlns:xlink="http://www.w3.org/1999/xlink" content-type="date" xlink:type="simple">20. vii. 1966</named-content>, collector not indicated, <named-content xmlns:xlink="http://www.w3.org/1999/xlink" content-type="dwc:institutional_code" xlink:type="simple">ZSM</named-content>; <bold>Sweden</bold>: Harghult, Ökna, <named-content xmlns:xlink="http://www.w3.org/1999/xlink" content-type="specimen-count" xlink:type="simple">1 ♀</named-content>, <named-content xmlns:xlink="http://www.w3.org/1999/xlink" content-type="date" xlink:type="simple">25. v. 2009</named-content>, Torrbacke lgt., <abbrev xmlns:xlink="http://www.w3.org/1999/xlink" content-type="institution" xlink:title="Niklas Johansson, Habo, Sweden" xlink:type="simple">NJHC</abbrev>; Persö, Eksjö, Småland env., <named-content xmlns:xlink="http://www.w3.org/1999/xlink" content-type="specimen-count" xlink:type="simple">1 ♀</named-content>, <named-content xmlns:xlink="http://www.w3.org/1999/xlink" content-type="date" xlink:type="simple">7. vi. 2006</named-content>, N. E. Johansson lgt., <abbrev xmlns:xlink="http://www.w3.org/1999/xlink" content-type="institution" xlink:title="Niklas Johansson, Habo, Sweden" xlink:type="simple">NJHC</abbrev>; <bold>Switzerland</bold>: Dräi, Centovalli, Tessin prov., <named-content xmlns:xlink="http://www.w3.org/1999/xlink" content-type="specimen-count" xlink:type="simple">1 ♀</named-content>, <named-content xmlns:xlink="http://www.w3.org/1999/xlink" content-type="date" xlink:type="simple">22. viii. 2004</named-content>, W. Schlaefle lgt., <abbrev xmlns:xlink="http://www.w3.org/1999/xlink" content-type="institution" xlink:title="Wolfgang Schlaefle, Kaiseraugst, Switzerland" xlink:type="simple">WSKC</abbrev>; Guarda, Engadin, Grisons prov., <named-content xmlns:xlink="http://www.w3.org/1999/xlink" content-type="specimen-count" xlink:type="simple">1 ♂</named-content>, <named-content xmlns:xlink="http://www.w3.org/1999/xlink" content-type="date" xlink:type="simple">26. vii. 2007</named-content>, W. Schlaefle lgt., <abbrev xmlns:xlink="http://www.w3.org/1999/xlink" content-type="institution" xlink:title="Wolfgang Schlaefle, Kaiseraugst, Switzerland" xlink:type="simple">WSKC</abbrev>; Chandolin/Siders, Wallis prov., <named-content xmlns:xlink="http://www.w3.org/1999/xlink" content-type="specimen-count" xlink:type="simple">1 ♀</named-content>, <named-content xmlns:xlink="http://www.w3.org/1999/xlink" content-type="date" xlink:type="simple">18. vii. 1989</named-content>, Perraudin lgt., <abbrev xmlns:xlink="http://www.w3.org/1999/xlink" content-type="institution" xlink:title="Christian Schmid-Egger, Berlin, Germany" xlink:type="simple">CSE</abbrev>; La Punt, Engadin, Grisons prov., <named-content xmlns:xlink="http://www.w3.org/1999/xlink" content-type="specimen-count" xlink:type="simple">1 ♂</named-content>, <named-content xmlns:xlink="http://www.w3.org/1999/xlink" content-type="specimen-count" xlink:type="simple">3 ♀♀</named-content>, <named-content xmlns:xlink="http://www.w3.org/1999/xlink" content-type="date" xlink:type="simple">25. vii. 2007</named-content>, W. Schlaefle lgt., <abbrev xmlns:xlink="http://www.w3.org/1999/xlink" content-type="institution" xlink:title="Wolfgang Schlaefle, Kaiseraugst, Switzerland" xlink:type="simple">WSKC</abbrev>; La Punt, Engadin, Grisons prov., <named-content xmlns:xlink="http://www.w3.org/1999/xlink" content-type="specimen-count" xlink:type="simple">3 ♂♂</named-content>, <named-content xmlns:xlink="http://www.w3.org/1999/xlink" content-type="specimen-count" xlink:type="simple">2 ♀♀</named-content>, <named-content xmlns:xlink="http://www.w3.org/1999/xlink" content-type="date" xlink:type="simple">21. vii. 2004</named-content>, W. Schlaefle lgt., <abbrev xmlns:xlink="http://www.w3.org/1999/xlink" content-type="institution" xlink:title="Wolfgang Schlaefle, Kaiseraugst, Switzerland" xlink:type="simple">WSKC</abbrev>; Maggiadelta, <named-content xmlns:xlink="http://www.w3.org/1999/xlink" content-type="specimen-count" xlink:type="simple">1 ♀</named-content>, <named-content xmlns:xlink="http://www.w3.org/1999/xlink" content-type="date" xlink:type="simple">15. vii. 2005</named-content>, W. Schlaefle lgt., <abbrev xmlns:xlink="http://www.w3.org/1999/xlink" content-type="institution" xlink:title="Wolfgang Schlaefle, Kaiseraugst, Switzerland" xlink:type="simple">WSKC</abbrev>; Onsernonetal, <named-content xmlns:xlink="http://www.w3.org/1999/xlink" content-type="specimen-count" xlink:type="simple">1 ♂</named-content>, <named-content xmlns:xlink="http://www.w3.org/1999/xlink" content-type="specimen-count" xlink:type="simple">1 ♀</named-content>, <named-content xmlns:xlink="http://www.w3.org/1999/xlink" content-type="date" xlink:type="simple">1. viii. 2003</named-content>, W. Schlaefle lgt., <abbrev xmlns:xlink="http://www.w3.org/1999/xlink" content-type="institution" xlink:title="Wolfgang Schlaefle, Kaiseraugst, Switzerland" xlink:type="simple">WSKC</abbrev>. Specimens determined as <italic><tp:taxon-name><tp:taxon-name-part taxon-name-part-type="genus">Tachysphex</tp:taxon-name-part> <tp:taxon-name-part taxon-name-part-type="species">dimidiatus</tp:taxon-name-part></tp:taxon-name></italic> aff.: <bold>Bulgaria</bold>: Kazanite E, Pirin Mts., <named-content xmlns:xlink="http://www.w3.org/1999/xlink" content-type="specimen-count" xlink:type="simple">1 ♂</named-content>, <named-content xmlns:xlink="http://www.w3.org/1999/xlink" content-type="date" xlink:type="simple">31. viii. 2006</named-content>, N. Simonov &amp; M. L. Langourov lgt., <abbrev xmlns:xlink="http://www.w3.org/1999/xlink" content-type="institution" xlink:title="Institute of Biodiversity and Ecosystem Research, Sofia, Bulgaria Toshko Ljubomirov" xlink:type="simple">IBER</abbrev>; Rozovo N, <named-content xmlns:xlink="http://www.w3.org/1999/xlink" content-type="specimen-count" xlink:type="simple">1 ♂</named-content>, <named-content xmlns:xlink="http://www.w3.org/1999/xlink" content-type="date" xlink:type="simple">5. vii. 2012</named-content>, T. Ljubomirov lgt., <abbrev xmlns:xlink="http://www.w3.org/1999/xlink" content-type="institution" xlink:title="Institute of Biodiversity and Ecosystem Research, Sofia, Bulgaria Toshko Ljubomirov" xlink:type="simple">IBER</abbrev>; <bold>France</bold>: Col Chioula, Ax les Thermes, Pyrénées Mts., <named-content xmlns:xlink="http://www.w3.org/1999/xlink" content-type="specimen-count" xlink:type="simple">1 ♀</named-content>, <named-content xmlns:xlink="http://www.w3.org/1999/xlink" content-type="date" xlink:type="simple">15. ix. 1987</named-content>, Ch. Schmid-Egger lgt., <abbrev xmlns:xlink="http://www.w3.org/1999/xlink" content-type="institution" xlink:title="Christian Schmid-Egger, Berlin, Germany" xlink:type="simple">CSE</abbrev>; Porte Puymorens, Pyrinees Mts., <named-content xmlns:xlink="http://www.w3.org/1999/xlink" content-type="specimen-count" xlink:type="simple">1 ♀</named-content>, <named-content xmlns:xlink="http://www.w3.org/1999/xlink" content-type="date" xlink:type="simple">15. ix. 1987</named-content>, Ch. Schmid-Egger lgt., <abbrev xmlns:xlink="http://www.w3.org/1999/xlink" content-type="institution" xlink:title="Christian Schmid-Egger, Berlin, Germany" xlink:type="simple">CSE</abbrev>; Preste, Pic du Canigou, Pyrinees Mts., <named-content xmlns:xlink="http://www.w3.org/1999/xlink" content-type="specimen-count" xlink:type="simple">3 ♀♀</named-content>, <named-content xmlns:xlink="http://www.w3.org/1999/xlink" content-type="date" xlink:type="simple">13. ix. 1987</named-content>, Ch. Schmid-Egger lgt., <abbrev xmlns:xlink="http://www.w3.org/1999/xlink" content-type="institution" xlink:title="Christian Schmid-Egger, Berlin, Germany" xlink:type="simple">CSE</abbrev>; <bold>Greece</bold>: Ano Trikala, Mt. Killini, Hellas <named-content xmlns:xlink="http://www.w3.org/1999/xlink" content-type="specimen-count" xlink:type="simple">3 ♂♂</named-content>, <named-content xmlns:xlink="http://www.w3.org/1999/xlink" content-type="date" xlink:type="simple">30. v. 1995</named-content>, <named-content xmlns:xlink="http://www.w3.org/1999/xlink" content-type="specimen-count" xlink:type="simple">3 ♂♂</named-content>, <named-content xmlns:xlink="http://www.w3.org/1999/xlink" content-type="date" xlink:type="simple">23. vi. 1996</named-content>, W. Arens lgt., <abbrev xmlns:xlink="http://www.w3.org/1999/xlink" content-type="institution" xlink:title="Werner Arens, Bad Hersfeld, Germany" xlink:type="simple">WAPC</abbrev>; Meg. Tourla, Oros Parnon, Hellas, <named-content xmlns:xlink="http://www.w3.org/1999/xlink" content-type="specimen-count" xlink:type="simple">1 ♂</named-content>, <named-content xmlns:xlink="http://www.w3.org/1999/xlink" content-type="date" xlink:type="simple">7. vii. 2007</named-content>, W. Arens lgt., <abbrev xmlns:xlink="http://www.w3.org/1999/xlink" content-type="institution" xlink:title="Werner Arens, Bad Hersfeld, Germany" xlink:type="simple">WAPC</abbrev>; Michas, Erymanthos, Achaea, <named-content xmlns:xlink="http://www.w3.org/1999/xlink" content-type="specimen-count" xlink:type="simple">1 ♂</named-content>, <named-content xmlns:xlink="http://www.w3.org/1999/xlink" content-type="date" xlink:type="simple">23. vi. 1995</named-content>, <named-content xmlns:xlink="http://www.w3.org/1999/xlink" content-type="specimen-count" xlink:type="simple">3 ♂♂</named-content>, <named-content xmlns:xlink="http://www.w3.org/1999/xlink" content-type="specimen-count" xlink:type="simple">3 ♀♀</named-content>, <named-content xmlns:xlink="http://www.w3.org/1999/xlink" content-type="date" xlink:type="simple">10. vii. 1996</named-content>, <named-content xmlns:xlink="http://www.w3.org/1999/xlink" content-type="specimen-count" xlink:type="simple">3 ♂♂</named-content>, <named-content xmlns:xlink="http://www.w3.org/1999/xlink" content-type="date" xlink:type="simple">12. vi. 1997</named-content>, <named-content xmlns:xlink="http://www.w3.org/1999/xlink" content-type="specimen-count" xlink:type="simple">3 ♀♀</named-content>, <named-content xmlns:xlink="http://www.w3.org/1999/xlink" content-type="date" xlink:type="simple">27. vii. 1997</named-content>, W. Arens lgt., <abbrev xmlns:xlink="http://www.w3.org/1999/xlink" content-type="institution" xlink:title="Werner Arens, Bad Hersfeld, Germany" xlink:type="simple">WAPC</abbrev>; Oros Chelmos, Xerokambos, Hellas, <named-content xmlns:xlink="http://www.w3.org/1999/xlink" content-type="specimen-count" xlink:type="simple">5 ♂♂</named-content>, <named-content xmlns:xlink="http://www.w3.org/1999/xlink" content-type="specimen-count" xlink:type="simple">3 ♀♀</named-content>, <named-content xmlns:xlink="http://www.w3.org/1999/xlink" content-type="date" xlink:type="simple">10. vi. 1997</named-content>, W. Arens lgt., <abbrev xmlns:xlink="http://www.w3.org/1999/xlink" content-type="institution" xlink:title="Werner Arens, Bad Hersfeld, Germany" xlink:type="simple">WAPC</abbrev>; Panahaikon Mts., Patras env., Achaea, <named-content xmlns:xlink="http://www.w3.org/1999/xlink" content-type="specimen-count" xlink:type="simple">1 ♀</named-content>, <named-content xmlns:xlink="http://www.w3.org/1999/xlink" content-type="date" xlink:type="simple">4. vii. 2001</named-content>, W. Arens lgt., <abbrev xmlns:xlink="http://www.w3.org/1999/xlink" content-type="institution" xlink:title="Werner Arens, Bad Hersfeld, Germany" xlink:type="simple">WAPC</abbrev>; Panahaikon Mts., Patras env., Achaea, <named-content xmlns:xlink="http://www.w3.org/1999/xlink" content-type="specimen-count" xlink:type="simple">1 ♂</named-content>, <named-content xmlns:xlink="http://www.w3.org/1999/xlink" content-type="date" xlink:type="simple">24. vi. 1995</named-content>, <named-content xmlns:xlink="http://www.w3.org/1999/xlink" content-type="specimen-count" xlink:type="simple">3 ♂♂</named-content>, <named-content xmlns:xlink="http://www.w3.org/1999/xlink" content-type="specimen-count" xlink:type="simple">1 ♀♀</named-content>, <named-content xmlns:xlink="http://www.w3.org/1999/xlink" content-type="date" xlink:type="simple">11. vii. 1996</named-content>, W. Arens lgt., <abbrev xmlns:xlink="http://www.w3.org/1999/xlink" content-type="institution" xlink:title="Werner Arens, Bad Hersfeld, Germany" xlink:type="simple">WAPC</abbrev>; Toriza-Prof. Ilias, Oros Taygetos, Hellas, <named-content xmlns:xlink="http://www.w3.org/1999/xlink" content-type="specimen-count" xlink:type="simple">1 ♂</named-content>, <named-content xmlns:xlink="http://www.w3.org/1999/xlink" content-type="date" xlink:type="simple">8. vii. 1997</named-content>, W. Arens lgt., <abbrev xmlns:xlink="http://www.w3.org/1999/xlink" content-type="institution" xlink:title="Werner Arens, Bad Hersfeld, Germany" xlink:type="simple">WAPC</abbrev>; <bold>Morocco</bold>: Algou NE, <named-content xmlns:xlink="http://www.w3.org/1999/xlink" content-type="specimen-count" xlink:type="simple">1 ♀</named-content>, <named-content xmlns:xlink="http://www.w3.org/1999/xlink" content-type="date" xlink:type="simple">22. v. 2013</named-content>, T. Ljubomirov lgt., <abbrev xmlns:xlink="http://www.w3.org/1999/xlink" content-type="institution" xlink:title="Institute of Biodiversity and Ecosystem Research, Sofia, Bulgaria Toshko Ljubomirov" xlink:type="simple">IBER</abbrev>; <bold>Spain</bold>: Ripoll 27km NE, Pirineos Orient, <named-content xmlns:xlink="http://www.w3.org/1999/xlink" content-type="specimen-count" xlink:type="simple">2 ♂♂</named-content>, <named-content xmlns:xlink="http://www.w3.org/1999/xlink" content-type="date" xlink:type="simple">1. viii. 2011</named-content>, J. Halada lgt., <abbrev xmlns:xlink="http://www.w3.org/1999/xlink" content-type="institution" xlink:title="Jakub Straka, Praha, Czech Republic" xlink:type="simple">JSPC</abbrev>, <named-content xmlns:xlink="http://www.w3.org/1999/xlink" content-type="dwc:institutional_code" xlink:type="simple">ZSM</named-content> HYM24312.</p></tp:treatment-sec><tp:treatment-sec sec-type="Diagnosis"><title>Diagnosis.</title><p>
              <italic><tp:taxon-name><tp:taxon-name-part taxon-name-part-type="genus">Tachysphex</tp:taxon-name-part> <tp:taxon-name-part taxon-name-part-type="species">dimidiatus</tp:taxon-name-part></tp:taxon-name></italic> (Panzer) is difficult to distinguish from <italic><tp:taxon-name><tp:taxon-name-part taxon-name-part-type="genus">Tachysphex</tp:taxon-name-part> <tp:taxon-name-part taxon-name-part-type="species">jokischianus</tp:taxon-name-part></tp:taxon-name></italic> (Panzer), <italic><tp:taxon-name><tp:taxon-name-part taxon-name-part-type="genus">Tachysphex</tp:taxon-name-part> <tp:taxon-name-part taxon-name-part-type="species">pompiliformis</tp:taxon-name-part></tp:taxon-name></italic> (Panzer) and <italic><tp:taxon-name><tp:taxon-name-part taxon-name-part-type="genus">Tachysphex</tp:taxon-name-part> <tp:taxon-name-part taxon-name-part-type="species">punctipleuris</tp:taxon-name-part></tp:taxon-name></italic> sp. n. It is variable in most characters, and not a single character consistently differentiates it from the other species. It has the following combination of characters: ♀: The clypeus is markedly convex, the most elevated point is located between the clypeal midlength and the basal third. The clypeal bevel is distinctly triangular, it reaches the base of the clypeus in the middle, and separates the basomedian area into two parts; when the base of the clypeus is punctate, the punctures are larger and the distances between them are distinctly larger than on the lateral side of the basomedian area. The clypeal lip is arcuate or straight, without the medial anterior emargination even in fresh specimens. The vertex setae are semierect medially and nearly erect and slightly shorter than the <abbrev xmlns:xlink="http://www.w3.org/1999/xlink" xlink:title="diameter of median ocellus" xlink:type="simple">MOD</abbrev> close to inner eye margin. The head is transversally oval in front view, with irregularly punctate frons. <!--PageBreak-->The gena is robust. The dorsolateral cuticular projection of the propodeal spiracle is slightly arcuate to nearly straight, with the apex reddish transparent. The posteromedial margin of the propodeal dorsum is elevated and produced between the marginal ridges, the marginal ridges directed ventromedially toward the groove on the posterior surface. The propodeal side is longitudinally ridged; ridges anteriorly inconspicuous or absent. The propodeal dorsum often has inconspicuous, irregular longitudinal ridges. The punctures of the mesopleuron are exceptionally variable but usually small and inconspicuous. The terga are sparsely punctate, the punctures are ill defined. Apical depressions of tergum V densely microsculptured with micropunctures, densely punctate latereally. The pygidium is of usual size and distinctly microsculptured in most specimens. ♂: The clypeus is convex, conspicuously elevated in the basal half, continuously declining apically, the top at the clypeal midlength or in the basal half of the clypeus. The clypeal bevel is well developed, shiny. The gena is robust. The supraclypeal area is flat, the supraantennal tubercles are connected, slightly elevated ventromedially. The mesopleuron is distinctly punctate laterally and ventrally, the punctures are ill defined. When the interspaces between the punctures are distinct, then they are microsculptured, slightly shiny to dull. The forefemoral notch is relatively shallow, as long as the distance that separates it from the forefemoral base, central part slightly elevated and lined by a ledge on the anterior as well as the posterior margin. The propodeal side is variable but without basal ridges in most specimens. The posteromedial margin of the propodeal dorsum is elevated and produced between marginal ridges, which are directed ventromedially toward the groove on the posterior surface. The terga are sparsely micropunctate with variable interspaces between punctures.</p></tp:treatment-sec><tp:treatment-sec sec-type="Description of male"><title>Description of male.</title><p>Body length: 5.0–8.0 mm.</p><p>Head. Mandibular inner margin with one rectangular tooth and distinct furrow next to tooth distally. Labrum flat. Clypeus convex, conspicuously elevated in basal half and continuously declining apically, top at clypeal midlength or in basal half of clypeus; basomedian area large, densely punctate, sparsely punctate medially in some specimens; bevel slightly convex to nearly flat, variable in size, shiny with several larger punctures; lip slightly arcuate, short, with small lateral incisions, lip separated from bevel by variable fine groove; <abbrev xmlns:xlink="http://www.w3.org/1999/xlink" xlink:title="clypeus median lobe width" xlink:type="simple">WML</abbrev>:<abbrev xmlns:xlink="http://www.w3.org/1999/xlink" xlink:title="clypeus maximum length" xlink:type="simple">LCL</abbrev> = 1.3–1.5, <abbrev xmlns:xlink="http://www.w3.org/1999/xlink" xlink:title="clypeus width" xlink:type="simple">WCL</abbrev>:<abbrev xmlns:xlink="http://www.w3.org/1999/xlink" xlink:title="clypeus median lobe width" xlink:type="simple">WML</abbrev> = 2.2–2.3. Supraclypeal area flat, distinctly punctate, interspaces between punctures shiny to dull. Supraantennal tubercle small, slightly elevated on inner side. Antenna relatively short, <abbrev xmlns:xlink="http://www.w3.org/1999/xlink" xlink:title="length of antennal article III, dorsally" xlink:type="simple">LA3</abbrev>:<abbrev xmlns:xlink="http://www.w3.org/1999/xlink" xlink:title="width of antennal article III, dorsoapically" xlink:type="simple">WA3</abbrev> = 1.5–1.6, <abbrev xmlns:xlink="http://www.w3.org/1999/xlink" xlink:title="length of antennal article V, dorsally" xlink:type="simple">LA5</abbrev>:<abbrev xmlns:xlink="http://www.w3.org/1999/xlink" xlink:title="width of antennal article V, dorsoapically" xlink:type="simple">WA5</abbrev> = 1.9–2.1. Frons uniformly punctate, punctures well defined, less than one diameter apart, interspaces variable in size; frontal median line distinct, narrow, finely impressed. Vertex punctate, punctures well defined, less than half to one diameter apart, interspaces slightly microsculptured, shiny to slightly shiny. Vertex setae short, semierect medially, but nearly erect close to inner eye margin, less than 1 × <abbrev xmlns:xlink="http://www.w3.org/1999/xlink" xlink:title="diameter of median ocellus" xlink:type="simple">MOD</abbrev>, postocellar impression distinct, shallow, open widely, V to Y-shaped; vertex moderately wider than long; <abbrev xmlns:xlink="http://www.w3.org/1999/xlink" xlink:title="vertex width" xlink:type="simple">WV</abbrev>:<abbrev xmlns:xlink="http://www.w3.org/1999/xlink" xlink:title="vertex length" xlink:type="simple">LV</abbrev> = 1.5-1.6. Gena dorsally well developed.</p><p>Mesosoma. Scutum without distinct anterior impression; scutum and scutellum densely punctate, punctures well defined, most punctures less than one diameter apart, interspaces distinct, unsculptured, shiny, setae about 1.0 × <abbrev xmlns:xlink="http://www.w3.org/1999/xlink" xlink:title="diameter of median ocellus" xlink:type="simple">MOD</abbrev>. Mesopleuron <!--PageBreak-->coarsely microsculptured, with or without distinct punctures; hypoepimeral area irregularly microsculptured, impunctate; ventral part of mesopleuron with punctures ill defined, but deep in some specimens, less than one diameter apart, interspaces shiny. Propodeal dorsum relatively finely, irregularly rugose, with irregular longitudinal ridges basally in some specimens; propodeal side irregularly longitudinally ridged, ridges variable, usually faint, or absent basally, microsculptured, dull; posteromedial margin of propodeal dorsum elevated and produced between marginal ridges, marginal ridges directed ventromedially toward groove on posterior surface. Legs densely punctate, punctures small; forefemoral notch relatively shallow, as long as distance that separates it from forefemoral base to proximal margin of notch, central part slightly elevated and lined by ledge on anterior as well as posterior margin, surface without distinct setae, microsculptured, dull. Wings slightly infumate with brown veins.</p><p>Metasoma. Terga I-III with silvery apical faciae. Apical depressions of all terga shallow, micropunctate. Terga I-III sparsely, finely micropunctate, punctures evanescent in microsculpture, slightly shiny; sculpture of tergum IV-VII coarser, than on previous terga, also punctation slightly denser. Sterna uniformly punctate nearly like terga. Volsella light brown, ventral setae pointing in various directions; dorsal process slightly wider than corpus in most specimens.</p><p>Coloration. Apical part of mandibles, tarsi, forefemoral notch, tegulae, terga and sterna I, II, and partly or all tergum III red. Apical parts of all terga and tegula translucent. Remaining body parts all black. Forefemoral notch very rarely black in specimens from high altitude mountains.</p></tp:treatment-sec><tp:treatment-sec sec-type="Description of female"><title>Description of female</title><p>(neotype). Body length: 7.4 mm.</p><p>Head. Clypeus distinctly convex, top at clypeal midlength; basomedian area relatively large, densely punctate as lateral section; bevel large, distinctly convex, triangular, with sparse, large punctures, reaching base of clypeus, shiny; lip slightly arcuate, with lateral incisions, separate from bevel by punctate groove, <abbrev xmlns:xlink="http://www.w3.org/1999/xlink" xlink:title="clypeus median lobe width" xlink:type="simple">WML</abbrev>:<abbrev xmlns:xlink="http://www.w3.org/1999/xlink" xlink:title="clypeus maximum length" xlink:type="simple">LCL</abbrev> = 1.7, <abbrev xmlns:xlink="http://www.w3.org/1999/xlink" xlink:title="clypeus width" xlink:type="simple">WCL</abbrev>:<abbrev xmlns:xlink="http://www.w3.org/1999/xlink" xlink:title="clypeus median lobe width" xlink:type="simple">WML</abbrev> = 1.8. Supraclypeal area flat, distinctly punctate, but shape of punctures ill defined, interspaces between punctures shiny to slightly shiny. Supraantennal tubercle small, slightly elevated on inner side. Frons uniformly punctate, punctures well defined, less than one diameter apart, interspaces variable in size; frontal median line distinct, narrow, well impressed. Vertex punctate, punctures well defined, less than half to one diameter apart, interspaces unsculptured, shiny. Vertex setae short, semierect medially, nearly erect close to inner eye margin, distinctly shorter than 1 × <abbrev xmlns:xlink="http://www.w3.org/1999/xlink" xlink:title="diameter of median ocellus" xlink:type="simple">MOD</abbrev>; postocellar impression distinct, shallow, open, widely Y-shaped; vertex moderately wider than long; <abbrev xmlns:xlink="http://www.w3.org/1999/xlink" xlink:title="vertex width" xlink:type="simple">WV</abbrev>:<abbrev xmlns:xlink="http://www.w3.org/1999/xlink" xlink:title="vertex length" xlink:type="simple">LV</abbrev> = 1.5. Gena dorsally well developed.</p><p>Mesosoma. Scutum without distinct anterior impression; scutum and scutellum densely punctate, punctures well defined, half to one diameter apart, interspaces slightly microsculptured, shiny, setae about 1.0 × <abbrev xmlns:xlink="http://www.w3.org/1999/xlink" xlink:title="diameter of median ocellus" xlink:type="simple">MOD</abbrev>. Mesopleuron coarsely microsculptured, without distinct punctures; hypoepimeral area irregularly microsculptured, impunctate; ventral part of mesopleuron with punctures ill defined, less than one diameter apart, interspaces shiny. Propodeal dorsum relatively finely, irregularly rugose, with few incomplete irregular, longitudinal ridges; propodeal side irregularly <!--PageBreak-->and incompletely longitudinally ridged, ridges absent basally, microsculptured, dull; posteromedial margin of propodeal dorsum elevated and slightly produced between marginal ridges which are directed ventromedially toward groove on posterior surface. Legs densely punctate, punctures small; forebasitarsal rake reddish, with three apical spines, one preapical spine, and two additional spines. Wings slightly infumate with brown veins.</p><p>Metasoma. Terga I-III with silvery apical fasciae. Apical depressions of all terga shallow, with micropunctures evanescent in microsculpture. Terga I-III sparsely and finely micropunctate, punctures ill defined, interspaces microsculptured, shiny to slightly shiny; sculpture of tergum IV-V slightly coarser than on previous terga, also slightly more densely punctate. Pygidium sparsely punctate, punctures ill defined, interspaces microsculptured, slightly shiny. Central part of sternum II with several larger punctures, interspaces microsculptured, shiny; lateral part slightly shiny, densely micropunctate; remaining sterna with uniform sculpture similar to that on sternum II, but sculpture more or less reduced laterally.</p><p>Coloration. Central part of mandibles, three distal tarsomeres, terga and sterna I-III red. Tegulae brown translucent. Apical parts of terga I-III slightly translucent. Remaining body parts all black.</p><p>Variation of females. Extremely variable in most of characters. The clypeus is typically conspicuously elevated basally, with the top in the basal third; the bevel can be well separated from the clypeal base in some specimens, althouth infrequently. Vertex wider than long in large specimen and slightly wider than long in small specimens, <abbrev xmlns:xlink="http://www.w3.org/1999/xlink" xlink:title="vertex width" xlink:type="simple">WV</abbrev>:<abbrev xmlns:xlink="http://www.w3.org/1999/xlink" xlink:title="vertex length" xlink:type="simple">LV</abbrev> = 1.2–1.5. Antenna short, <abbrev xmlns:xlink="http://www.w3.org/1999/xlink" xlink:title="length of antennal article III, dorsally" xlink:type="simple">LA3</abbrev>:<abbrev xmlns:xlink="http://www.w3.org/1999/xlink" xlink:title="width of antennal article III, dorsoapically" xlink:type="simple">WA3</abbrev> = 2.2–2.4, <abbrev xmlns:xlink="http://www.w3.org/1999/xlink" xlink:title="length of antennal article V, dorsally" xlink:type="simple">LA5</abbrev>:<abbrev xmlns:xlink="http://www.w3.org/1999/xlink" xlink:title="width of antennal article V, dorsoapically" xlink:type="simple">WA5</abbrev> = 2.6–2.7.</p></tp:treatment-sec><tp:treatment-sec sec-type="Geographic distribution"><title>Geographic distribution.</title><p>Austria, Czech Republic, Bulgaria, France, Germany, Italy, Sweden and Switzerland. Specimens from mountains of Greece, Morocco and Spain probably also belong to this species.</p></tp:treatment-sec><tp:treatment-sec><!--Section generated to contain objects referenced in tp:taxon-treatment.--><fig id="F1" position="float" orientation="portrait"><label>Figures 1–12.</label><caption><p>Head of male, front view, and mandibles. <bold>1</bold> <italic><tp:taxon-name><tp:taxon-name-part taxon-name-part-type="genus">Tachysphex</tp:taxon-name-part> <tp:taxon-name-part taxon-name-part-type="species">smissenae</tp:taxon-name-part></tp:taxon-name></italic> sp. n. <bold>2</bold> <italic><tp:taxon-name><tp:taxon-name-part taxon-name-part-type="genus">Tachysphex</tp:taxon-name-part> <tp:taxon-name-part taxon-name-part-type="species">bohemicus</tp:taxon-name-part></tp:taxon-name></italic> sp. n. <bold>3</bold> <italic><tp:taxon-name><tp:taxon-name-part taxon-name-part-type="genus">Tachysphex</tp:taxon-name-part> <tp:taxon-name-part taxon-name-part-type="species">cretensis</tp:taxon-name-part></tp:taxon-name></italic> sp. n. <bold>4</bold> <italic><tp:taxon-name><tp:taxon-name-part taxon-name-part-type="genus">Tachysphex</tp:taxon-name-part> <tp:taxon-name-part taxon-name-part-type="species">dimidiatus</tp:taxon-name-part></tp:taxon-name></italic> <bold>5</bold> <italic><tp:taxon-name><tp:taxon-name-part taxon-name-part-type="genus">Tachysphex</tp:taxon-name-part> <tp:taxon-name-part taxon-name-part-type="species">jokischianus</tp:taxon-name-part></tp:taxon-name></italic> <bold>6</bold> <italic><tp:taxon-name><tp:taxon-name-part taxon-name-part-type="genus">Tachysphex</tp:taxon-name-part> <tp:taxon-name-part taxon-name-part-type="species">nigripennis</tp:taxon-name-part></tp:taxon-name></italic> <bold>7</bold> <italic><tp:taxon-name><tp:taxon-name-part taxon-name-part-type="genus">Tachysphex</tp:taxon-name-part> <tp:taxon-name-part taxon-name-part-type="species">nobilis</tp:taxon-name-part></tp:taxon-name></italic> sp. n. <bold>8</bold> <italic><tp:taxon-name><tp:taxon-name-part taxon-name-part-type="genus">Tachysphex</tp:taxon-name-part> <tp:taxon-name-part taxon-name-part-type="species">punctipleuris</tp:taxon-name-part></tp:taxon-name></italic> sp. n. <bold>9</bold> <italic><tp:taxon-name><tp:taxon-name-part taxon-name-part-type="genus">Tachysphex</tp:taxon-name-part> <tp:taxon-name-part taxon-name-part-type="species">pompiliformis</tp:taxon-name-part></tp:taxon-name></italic> <bold>10</bold> <italic><tp:taxon-name><tp:taxon-name-part taxon-name-part-type="genus">Tachysphex</tp:taxon-name-part> <tp:taxon-name-part taxon-name-part-type="species">opacus</tp:taxon-name-part></tp:taxon-name></italic> <bold>11</bold> <italic><tp:taxon-name><tp:taxon-name-part taxon-name-part-type="genus">Tachysphex</tp:taxon-name-part> <tp:taxon-name-part taxon-name-part-type="species">opacus</tp:taxon-name-part></tp:taxon-name></italic>, mandible, frontal view <bold>12</bold> <italic><tp:taxon-name><tp:taxon-name-part taxon-name-part-type="genus">Tachysphex</tp:taxon-name-part> <tp:taxon-name-part taxon-name-part-type="species">pompiliformis</tp:taxon-name-part></tp:taxon-name></italic>, mandible, frontal view.</p></caption><graphic xmlns:xlink="http://www.w3.org/1999/xlink" xlink:href="zookeys-577-063-g001.jpg" position="float" orientation="portrait" xlink:type="simple" id="oo_84001.jpg"/></fig><fig id="F2" position="float" orientation="portrait"><label>Figures 13–21.</label><caption><p>Head of female, front view. <bold>13</bold> <italic><tp:taxon-name><tp:taxon-name-part taxon-name-part-type="genus">Tachysphex</tp:taxon-name-part> <tp:taxon-name-part taxon-name-part-type="species">hungaricus</tp:taxon-name-part></tp:taxon-name></italic> sp. n. <bold>14</bold> <italic><tp:taxon-name><tp:taxon-name-part taxon-name-part-type="genus">Tachysphex</tp:taxon-name-part> <tp:taxon-name-part taxon-name-part-type="species">smissenae</tp:taxon-name-part></tp:taxon-name></italic> sp. n. <bold>15</bold> <italic><tp:taxon-name><tp:taxon-name-part taxon-name-part-type="genus">Tachysphex</tp:taxon-name-part> <tp:taxon-name-part taxon-name-part-type="species">bohemicus</tp:taxon-name-part></tp:taxon-name></italic> sp. n., <bold>16</bold> <italic><tp:taxon-name><tp:taxon-name-part taxon-name-part-type="genus">Tachysphex</tp:taxon-name-part> <tp:taxon-name-part taxon-name-part-type="species">dimidiatus</tp:taxon-name-part></tp:taxon-name></italic> <bold>17</bold> <italic><tp:taxon-name><tp:taxon-name-part taxon-name-part-type="genus">Tachysphex</tp:taxon-name-part> <tp:taxon-name-part taxon-name-part-type="species">jokischianus</tp:taxon-name-part></tp:taxon-name></italic> <bold>18</bold> <italic><tp:taxon-name><tp:taxon-name-part taxon-name-part-type="genus">Tachysphex</tp:taxon-name-part> <tp:taxon-name-part taxon-name-part-type="species">nigripennis</tp:taxon-name-part></tp:taxon-name></italic> <bold>19</bold> <italic><tp:taxon-name><tp:taxon-name-part taxon-name-part-type="genus">Tachysphex</tp:taxon-name-part> <tp:taxon-name-part taxon-name-part-type="species">nobilis</tp:taxon-name-part></tp:taxon-name></italic> sp. n. <bold>20</bold> <italic><tp:taxon-name><tp:taxon-name-part taxon-name-part-type="genus">Tachysphex</tp:taxon-name-part> <tp:taxon-name-part taxon-name-part-type="species">pompiliformis</tp:taxon-name-part></tp:taxon-name></italic> <bold>21</bold> <italic><tp:taxon-name><tp:taxon-name-part taxon-name-part-type="genus">Tachysphex</tp:taxon-name-part> <tp:taxon-name-part taxon-name-part-type="species">punctipleuris</tp:taxon-name-part></tp:taxon-name></italic> sp. n.</p></caption><graphic xmlns:xlink="http://www.w3.org/1999/xlink" xlink:href="zookeys-577-063-g002.jpg" position="float" orientation="portrait" xlink:type="simple" id="oo_84002.jpg"/></fig><fig id="F3" position="float" orientation="portrait"><label>Figures 22–23.</label><caption><p>Head of female, lateral view of clypeus. <bold>22</bold> <italic><tp:taxon-name><tp:taxon-name-part taxon-name-part-type="genus">Tachysphex</tp:taxon-name-part> <tp:taxon-name-part taxon-name-part-type="species">dimidiatus</tp:taxon-name-part></tp:taxon-name></italic> <bold>23</bold> <italic><tp:taxon-name><tp:taxon-name-part taxon-name-part-type="genus">Tachysphex</tp:taxon-name-part> <tp:taxon-name-part taxon-name-part-type="species">jokischianus</tp:taxon-name-part></tp:taxon-name></italic>.</p></caption><graphic xmlns:xlink="http://www.w3.org/1999/xlink" xlink:href="zookeys-577-063-g003.jpg" position="float" orientation="portrait" xlink:type="simple" id="oo_84003.jpg"/></fig><fig id="F4" position="float" orientation="portrait"><label>Figures 24–27.</label><caption><p>Gena of male. <bold>24</bold> <italic><tp:taxon-name><tp:taxon-name-part taxon-name-part-type="genus">Tachysphex</tp:taxon-name-part> <tp:taxon-name-part taxon-name-part-type="species">dimidiatus</tp:taxon-name-part></tp:taxon-name></italic> <bold>25</bold> <italic><tp:taxon-name><tp:taxon-name-part taxon-name-part-type="genus">Tachysphex</tp:taxon-name-part> <tp:taxon-name-part taxon-name-part-type="species">opacus</tp:taxon-name-part></tp:taxon-name></italic> <bold>26</bold> <italic><tp:taxon-name><tp:taxon-name-part taxon-name-part-type="genus">Tachysphex</tp:taxon-name-part> <tp:taxon-name-part taxon-name-part-type="species">pompiliformis</tp:taxon-name-part></tp:taxon-name></italic> <bold>27</bold> <italic><tp:taxon-name><tp:taxon-name-part taxon-name-part-type="genus">Tachysphex</tp:taxon-name-part> <tp:taxon-name-part taxon-name-part-type="species">punctipleuris</tp:taxon-name-part></tp:taxon-name></italic>.</p></caption><graphic xmlns:xlink="http://www.w3.org/1999/xlink" xlink:href="zookeys-577-063-g004.jpg" position="float" orientation="portrait" xlink:type="simple" id="oo_84004.jpg"/></fig><fig id="F5" position="float" orientation="portrait"><label>Figures 28–35.</label><caption><p>Gena of female. <bold>28</bold> <italic><tp:taxon-name><tp:taxon-name-part taxon-name-part-type="genus">Tachysphex</tp:taxon-name-part> <tp:taxon-name-part taxon-name-part-type="species">austriacus</tp:taxon-name-part></tp:taxon-name></italic> <bold>29</bold> <italic><tp:taxon-name><tp:taxon-name-part taxon-name-part-type="genus">Tachysphex</tp:taxon-name-part> <tp:taxon-name-part taxon-name-part-type="species">bohemicus</tp:taxon-name-part></tp:taxon-name></italic> sp. n. <bold>30</bold> <italic><tp:taxon-name><tp:taxon-name-part taxon-name-part-type="genus">Tachysphex</tp:taxon-name-part> <tp:taxon-name-part taxon-name-part-type="species">dimidiatus</tp:taxon-name-part></tp:taxon-name></italic> <bold>31</bold> <italic><tp:taxon-name><tp:taxon-name-part taxon-name-part-type="genus">Tachysphex</tp:taxon-name-part> <tp:taxon-name-part taxon-name-part-type="species">jokischianus</tp:taxon-name-part></tp:taxon-name></italic> <bold>32</bold> <italic><tp:taxon-name><tp:taxon-name-part taxon-name-part-type="genus">Tachysphex</tp:taxon-name-part> <tp:taxon-name-part taxon-name-part-type="species">nigripennis</tp:taxon-name-part></tp:taxon-name></italic> <bold>33</bold> <italic><tp:taxon-name><tp:taxon-name-part taxon-name-part-type="genus">Tachysphex</tp:taxon-name-part> <tp:taxon-name-part taxon-name-part-type="species">nobilis</tp:taxon-name-part></tp:taxon-name></italic> sp. n. <bold>34</bold> <italic><tp:taxon-name><tp:taxon-name-part taxon-name-part-type="genus">Tachysphex</tp:taxon-name-part> <tp:taxon-name-part taxon-name-part-type="species">opacus</tp:taxon-name-part></tp:taxon-name></italic> <bold>35</bold> <italic><tp:taxon-name><tp:taxon-name-part taxon-name-part-type="genus">Tachysphex</tp:taxon-name-part> <tp:taxon-name-part taxon-name-part-type="species">pompiliformis</tp:taxon-name-part></tp:taxon-name></italic>.</p></caption><graphic xmlns:xlink="http://www.w3.org/1999/xlink" xlink:href="zookeys-577-063-g005.jpg" position="float" orientation="portrait" xlink:type="simple" id="oo_84005.jpg"/></fig><fig id="F10" position="float" orientation="portrait"><label>Figures 53–61.</label><caption><p>Propodeum, dorsal and posterior view, female. <bold>53</bold> <italic><tp:taxon-name><tp:taxon-name-part taxon-name-part-type="genus">Tachysphex</tp:taxon-name-part> <tp:taxon-name-part taxon-name-part-type="species">austriacus</tp:taxon-name-part></tp:taxon-name></italic>, dorsal view <bold>54</bold> <italic><tp:taxon-name><tp:taxon-name-part taxon-name-part-type="genus">Tachysphex</tp:taxon-name-part> <tp:taxon-name-part taxon-name-part-type="species">hungaricus</tp:taxon-name-part></tp:taxon-name></italic> sp. n., dorsal view <bold>55</bold> <italic><tp:taxon-name><tp:taxon-name-part taxon-name-part-type="genus">Tachysphex</tp:taxon-name-part> <tp:taxon-name-part taxon-name-part-type="species">smissenae</tp:taxon-name-part></tp:taxon-name></italic> sp. n., dorsal view <bold>56</bold> <italic><tp:taxon-name><tp:taxon-name-part taxon-name-part-type="genus">Tachysphex</tp:taxon-name-part> <tp:taxon-name-part taxon-name-part-type="species">dimidiatus</tp:taxon-name-part></tp:taxon-name></italic>, dorsal view <bold>57</bold> <italic><tp:taxon-name><tp:taxon-name-part taxon-name-part-type="genus">Tachysphex</tp:taxon-name-part> <tp:taxon-name-part taxon-name-part-type="species">jokischianus</tp:taxon-name-part></tp:taxon-name></italic>, dorsal view <bold>58</bold> <italic><tp:taxon-name><tp:taxon-name-part taxon-name-part-type="genus">Tachysphex</tp:taxon-name-part> <tp:taxon-name-part taxon-name-part-type="species">pompiliformis</tp:taxon-name-part></tp:taxon-name></italic>, dorsal view <bold>59</bold> <italic><tp:taxon-name><tp:taxon-name-part taxon-name-part-type="genus">Tachysphex</tp:taxon-name-part> <tp:taxon-name-part taxon-name-part-type="species">bohemicus</tp:taxon-name-part></tp:taxon-name></italic> sp. n., posterior view <bold>60</bold> <italic><tp:taxon-name><tp:taxon-name-part taxon-name-part-type="genus">Tachysphex</tp:taxon-name-part> <tp:taxon-name-part taxon-name-part-type="species">dimidiatus</tp:taxon-name-part></tp:taxon-name></italic>, posterior view <bold>61</bold> <italic><tp:taxon-name><tp:taxon-name-part taxon-name-part-type="genus">Tachysphex</tp:taxon-name-part> <tp:taxon-name-part taxon-name-part-type="species">jokischianus</tp:taxon-name-part></tp:taxon-name></italic>, posterior view.</p></caption><graphic xmlns:xlink="http://www.w3.org/1999/xlink" xlink:href="zookeys-577-063-g010.jpg" position="float" orientation="portrait" xlink:type="simple" id="oo_84010.jpg"/></fig><fig id="F11" position="float" orientation="portrait"><label>Figures 62–76.</label><caption><p>Forefemoral notch of male, ventral and lateral view. <bold>62</bold> <italic><tp:taxon-name><tp:taxon-name-part taxon-name-part-type="genus">Tachysphex</tp:taxon-name-part> <tp:taxon-name-part taxon-name-part-type="species">austriacus</tp:taxon-name-part></tp:taxon-name></italic>, ventral view <bold>63</bold> <italic><tp:taxon-name><tp:taxon-name-part taxon-name-part-type="genus">Tachysphex</tp:taxon-name-part> <tp:taxon-name-part taxon-name-part-type="species">bohemicus</tp:taxon-name-part></tp:taxon-name></italic> sp. n., ventral view <bold>64</bold> <italic><tp:taxon-name><tp:taxon-name-part taxon-name-part-type="genus">Tachysphex</tp:taxon-name-part> <tp:taxon-name-part taxon-name-part-type="species">dimidiatus</tp:taxon-name-part></tp:taxon-name></italic>, ventral view <bold>65</bold> <italic><tp:taxon-name><tp:taxon-name-part taxon-name-part-type="genus">Tachysphex</tp:taxon-name-part> <tp:taxon-name-part taxon-name-part-type="species">jokischianus</tp:taxon-name-part></tp:taxon-name></italic>, ventral view <bold>66</bold> <italic><tp:taxon-name><tp:taxon-name-part taxon-name-part-type="genus">Tachysphex</tp:taxon-name-part> <tp:taxon-name-part taxon-name-part-type="species">nigripennis</tp:taxon-name-part></tp:taxon-name></italic>, ventral view <bold>67</bold> <italic><tp:taxon-name><tp:taxon-name-part taxon-name-part-type="genus">Tachysphex</tp:taxon-name-part> <tp:taxon-name-part taxon-name-part-type="species">opacus</tp:taxon-name-part></tp:taxon-name></italic>, ventral view <bold>68</bold> <italic><tp:taxon-name><tp:taxon-name-part taxon-name-part-type="genus">Tachysphex</tp:taxon-name-part> <tp:taxon-name-part taxon-name-part-type="species">pompiliformis</tp:taxon-name-part></tp:taxon-name></italic>, ventral view <bold>69</bold> <italic><tp:taxon-name><tp:taxon-name-part taxon-name-part-type="genus">Tachysphex</tp:taxon-name-part> <tp:taxon-name-part taxon-name-part-type="species">punctipleuris</tp:taxon-name-part></tp:taxon-name></italic> sp. n., ventral view <bold>70</bold> <italic><tp:taxon-name><tp:taxon-name-part taxon-name-part-type="genus">Tachysphex</tp:taxon-name-part> <tp:taxon-name-part taxon-name-part-type="species">bohemicus</tp:taxon-name-part></tp:taxon-name></italic> sp. n., lateral view <bold>71</bold> <italic><tp:taxon-name><tp:taxon-name-part taxon-name-part-type="genus">Tachysphex</tp:taxon-name-part> <tp:taxon-name-part taxon-name-part-type="species">dimidiatus</tp:taxon-name-part></tp:taxon-name></italic>, lateral view <bold>72</bold> <italic><tp:taxon-name><tp:taxon-name-part taxon-name-part-type="genus">Tachysphex</tp:taxon-name-part> <tp:taxon-name-part taxon-name-part-type="species">jokischianus</tp:taxon-name-part></tp:taxon-name></italic>, lateral view <bold>73</bold> <italic><tp:taxon-name><tp:taxon-name-part taxon-name-part-type="genus">Tachysphex</tp:taxon-name-part> <tp:taxon-name-part taxon-name-part-type="species">nobilis</tp:taxon-name-part></tp:taxon-name></italic> sp. n., lateral view <bold>74</bold> <italic><tp:taxon-name><tp:taxon-name-part taxon-name-part-type="genus">Tachysphex</tp:taxon-name-part> <tp:taxon-name-part taxon-name-part-type="species">opacus</tp:taxon-name-part></tp:taxon-name></italic>, lateral view <bold>75</bold> <italic><tp:taxon-name><tp:taxon-name-part taxon-name-part-type="genus">Tachysphex</tp:taxon-name-part> <tp:taxon-name-part taxon-name-part-type="species">pompiliformis</tp:taxon-name-part></tp:taxon-name></italic>, lateral view <bold>76</bold> <italic><tp:taxon-name><tp:taxon-name-part taxon-name-part-type="genus">Tachysphex</tp:taxon-name-part> <tp:taxon-name-part taxon-name-part-type="species">punctipleuris</tp:taxon-name-part></tp:taxon-name></italic> sp. n., lateral view.</p></caption><graphic xmlns:xlink="http://www.w3.org/1999/xlink" xlink:href="zookeys-577-063-g011.jpg" position="float" orientation="portrait" xlink:type="simple" id="oo_84011.jpg"/></fig><fig id="F12" position="float" orientation="portrait"><label>Figures 77–85.</label><caption><p>Tergum V, sculpture, female. <bold>77</bold> <italic><tp:taxon-name><tp:taxon-name-part taxon-name-part-type="genus">Tachysphex</tp:taxon-name-part> <tp:taxon-name-part taxon-name-part-type="species">austriacus</tp:taxon-name-part></tp:taxon-name></italic>, dorsal view <bold>78</bold> <italic><tp:taxon-name><tp:taxon-name-part taxon-name-part-type="genus">Tachysphex</tp:taxon-name-part> <tp:taxon-name-part taxon-name-part-type="species">hungaricus</tp:taxon-name-part></tp:taxon-name></italic> sp. n., dorsal view <bold>79</bold> <italic><tp:taxon-name><tp:taxon-name-part taxon-name-part-type="genus">Tachysphex</tp:taxon-name-part> <tp:taxon-name-part taxon-name-part-type="species">hungaricus</tp:taxon-name-part></tp:taxon-name></italic> sp. n., lateral view <bold>80</bold> <italic><tp:taxon-name><tp:taxon-name-part taxon-name-part-type="genus">Tachysphex</tp:taxon-name-part> <tp:taxon-name-part taxon-name-part-type="species">bohemicus</tp:taxon-name-part></tp:taxon-name></italic> sp. n., dorsal view <bold>81</bold> <italic><tp:taxon-name><tp:taxon-name-part taxon-name-part-type="genus">Tachysphex</tp:taxon-name-part> <tp:taxon-name-part taxon-name-part-type="species">smissenae</tp:taxon-name-part></tp:taxon-name></italic> sp. n., dorsal view <bold>82</bold> <italic><tp:taxon-name><tp:taxon-name-part taxon-name-part-type="genus">Tachysphex</tp:taxon-name-part> <tp:taxon-name-part taxon-name-part-type="species">smissenae</tp:taxon-name-part></tp:taxon-name></italic> sp. n., lateral view <bold>83</bold> <italic><tp:taxon-name><tp:taxon-name-part taxon-name-part-type="genus">Tachysphex</tp:taxon-name-part> <tp:taxon-name-part taxon-name-part-type="species">dimidiatus</tp:taxon-name-part></tp:taxon-name></italic>, dorsal view <bold>84</bold> <italic><tp:taxon-name><tp:taxon-name-part taxon-name-part-type="genus">Tachysphex</tp:taxon-name-part> <tp:taxon-name-part taxon-name-part-type="species">jokischianus</tp:taxon-name-part></tp:taxon-name></italic>, dorsal view <bold>85</bold> <italic><tp:taxon-name><tp:taxon-name-part taxon-name-part-type="genus">Tachysphex</tp:taxon-name-part> <tp:taxon-name-part taxon-name-part-type="species">pompiliformis</tp:taxon-name-part></tp:taxon-name></italic>, posterior view.</p></caption><graphic xmlns:xlink="http://www.w3.org/1999/xlink" xlink:href="zookeys-577-063-g012.jpg" position="float" orientation="portrait" xlink:type="simple" id="oo_84012.jpg"/></fig><fig id="F14" position="float" orientation="portrait"><label>Figures 91–102.</label><caption><p>Volsella, lateral view. <bold>91</bold> <italic><tp:taxon-name><tp:taxon-name-part taxon-name-part-type="genus">Tachysphex</tp:taxon-name-part> <tp:taxon-name-part taxon-name-part-type="species">austriacus</tp:taxon-name-part></tp:taxon-name></italic> <bold>92</bold> <italic><tp:taxon-name><tp:taxon-name-part taxon-name-part-type="genus">Tachysphex</tp:taxon-name-part> <tp:taxon-name-part taxon-name-part-type="species">smissenae</tp:taxon-name-part></tp:taxon-name></italic> sp. n. <bold>93</bold> <italic><tp:taxon-name><tp:taxon-name-part taxon-name-part-type="genus">Tachysphex</tp:taxon-name-part> <tp:taxon-name-part taxon-name-part-type="species">bohemicus</tp:taxon-name-part></tp:taxon-name></italic> <bold>94</bold> <italic><tp:taxon-name><tp:taxon-name-part taxon-name-part-type="genus">Tachysphex</tp:taxon-name-part> <tp:taxon-name-part taxon-name-part-type="species">cretensis</tp:taxon-name-part></tp:taxon-name></italic> sp. n. <bold>95</bold> <italic><tp:taxon-name><tp:taxon-name-part taxon-name-part-type="genus">Tachysphex</tp:taxon-name-part> <tp:taxon-name-part taxon-name-part-type="species">dimidiatus</tp:taxon-name-part></tp:taxon-name></italic> <bold>96</bold> <italic><tp:taxon-name><tp:taxon-name-part taxon-name-part-type="genus">Tachysphex</tp:taxon-name-part> <tp:taxon-name-part taxon-name-part-type="species">ferrugineus</tp:taxon-name-part></tp:taxon-name></italic> <bold>97</bold> <italic><tp:taxon-name><tp:taxon-name-part taxon-name-part-type="genus">Tachysphex</tp:taxon-name-part> <tp:taxon-name-part taxon-name-part-type="species">jokischianus</tp:taxon-name-part></tp:taxon-name></italic> <bold>98</bold> <italic><tp:taxon-name><tp:taxon-name-part taxon-name-part-type="genus">Tachysphex</tp:taxon-name-part> <tp:taxon-name-part taxon-name-part-type="species">nigripennis</tp:taxon-name-part></tp:taxon-name></italic> <bold>99</bold> <italic><tp:taxon-name><tp:taxon-name-part taxon-name-part-type="genus">Tachysphex</tp:taxon-name-part> <tp:taxon-name-part taxon-name-part-type="species">nobilis</tp:taxon-name-part></tp:taxon-name></italic> sp. n. <bold>100</bold> <italic><tp:taxon-name><tp:taxon-name-part taxon-name-part-type="genus">Tachysphex</tp:taxon-name-part> <tp:taxon-name-part taxon-name-part-type="species">opacus</tp:taxon-name-part></tp:taxon-name></italic> <bold>101</bold> <italic><tp:taxon-name><tp:taxon-name-part taxon-name-part-type="genus">Tachysphex</tp:taxon-name-part> <tp:taxon-name-part taxon-name-part-type="species">pompiliformis</tp:taxon-name-part></tp:taxon-name></italic> <bold>102</bold> <italic><tp:taxon-name><tp:taxon-name-part taxon-name-part-type="genus">Tachysphex</tp:taxon-name-part> <tp:taxon-name-part taxon-name-part-type="species">punctipleuris</tp:taxon-name-part></tp:taxon-name></italic> sp. n.</p></caption><graphic xmlns:xlink="http://www.w3.org/1999/xlink" xlink:href="zookeys-577-063-g014.jpg" position="float" orientation="portrait" xlink:type="simple" id="oo_84014.jpg"/></fig><fig id="F16" position="float" orientation="portrait"><label>Figures 106–108.</label><caption><p>Supraantennal tubercles, frontal view. <bold>106</bold> <italic><tp:taxon-name><tp:taxon-name-part taxon-name-part-type="genus">Tachysphex</tp:taxon-name-part> <tp:taxon-name-part taxon-name-part-type="species">bohemicus</tp:taxon-name-part></tp:taxon-name></italic> sp. n. <bold>107</bold> <italic><tp:taxon-name><tp:taxon-name-part taxon-name-part-type="genus">Tachysphex</tp:taxon-name-part> <tp:taxon-name-part taxon-name-part-type="species">dimidiatus</tp:taxon-name-part></tp:taxon-name></italic> <bold>108</bold> <italic><tp:taxon-name><tp:taxon-name-part taxon-name-part-type="genus">Tachysphex</tp:taxon-name-part> <tp:taxon-name-part taxon-name-part-type="species">nobilis</tp:taxon-name-part></tp:taxon-name></italic> sp. n.</p></caption><graphic xmlns:xlink="http://www.w3.org/1999/xlink" xlink:href="zookeys-577-063-g016.jpg" position="float" orientation="portrait" xlink:type="simple" id="oo_84016.jpg"/></fig></tp:treatment-sec></tp:taxon-treatment>
